# Supplementary material for: Combinatorial Gli activity directs immune infiltration and tumor growth in pancreatic cancer
Source: PLoS Genet. 2022 Jul 22;18(7):e1010315. doi: 10.1371/journal.pgen.1010315 (PMC9348714; doi:10.1371/journal.pgen.1010315)
Supplement: S1 Supplemental File — (XLSX) [file pgen.1010315.s014.xlsx]

## Sheet: Sig Diff Exp Genes
ENSEMBL	Symbol	Description	Chromosome	logFC	AveExpr	t	P.Value	adj.P.Val	B	141328.Aligned.sortedByCoord.out.bam	141329.Aligned.sortedByCoord.out.bam	141330.Aligned.sortedByCoord.out.bam	141331.Aligned.sortedByCoord.out.bam	141332.Aligned.sortedByCoord.out.bam	141333.Aligned.sortedByCoord.out.bam	141334.Aligned.sortedByCoord.out.bam	141335.Aligned.sortedByCoord.out.bam	141336.Aligned.sortedByCoord.out.bam	141337.Aligned.sortedByCoord.out.bam	141338.Aligned.sortedByCoord.out.bam	141339.Aligned.sortedByCoord.out.bam	141328.Aligned.sortedByCoord.out.bam	141329.Aligned.sortedByCoord.out.bam	141330.Aligned.sortedByCoord.out.bam	141331.Aligned.sortedByCoord.out.bam	141332.Aligned.sortedByCoord.out.bam	141333.Aligned.sortedByCoord.out.bam	141334.Aligned.sortedByCoord.out.bam	141335.Aligned.sortedByCoord.out.bam	141336.Aligned.sortedByCoord.out.bam	141337.Aligned.sortedByCoord.out.bam	141338.Aligned.sortedByCoord.out.bam	141339.Aligned.sortedByCoord.out.bam
ENSMUSG00000027832.5	Ptx3	pentraxin related gene	3	-10.7292	0.230618	-23.6591	7.36926e-15	5.5762e-13	17.7007	2	0	1	0	0	0	2336	2776	2058	2664	2341	2072	-3.64842	-6.06649	-4.41326	-6.11746	-6.36179	-6.57197	6.04061	6.05479	5.95923	5.94804	6.00459	5.93955
ENSMUSG00000042757.16	Tmem108	transmembrane protein 108	9	-9.41799	-1.39138	-26.9648	7.69828e-16	8.33381e-14	18.458	0	0	0	0	0	0	363	438	368	462	380	346	-5.97035	-6.06649	-5.99822	-6.11746	-6.36179	-6.57197	3.35629	3.39218	3.47737	3.4217	3.38312	3.3591
ENSMUSG00000059878.12	Zfp422	zinc finger protein 422	6	-9.39379	-1.25951	-23.2866	9.68193e-15	7.09213e-13	17.5418	0	0	0	0	0	1	387	409	354	433	391	374	-5.97035	-6.06649	-5.99822	-6.11746	-6.36179	-4.987	3.44853	3.29346	3.42149	3.32828	3.42424	3.47121
ENSMUSG00000055653.13	Gpc3	glypican 3	X	-8.98634	-1.52426	-21.6776	3.30706e-14	2.01012e-12	17.0142	0	0	0	0	0	1	259	338	270	266	258	241	-5.97035	-6.06649	-5.99822	-6.11746	-6.36179	-4.987	2.87007	3.01876	3.03134	2.62638	2.82539	2.83827
ENSMUSG00000032092.5	Mpzl2	myelin protein zero-like 2	9	-8.24457	-1.40417	-19.7756	1.58404e-13	7.411e-12	16.2948	0	1	0	0	0	1	252	274	221	318	269	271	-5.97035	-4.48153	-5.99822	-6.11746	-6.36179	-4.987	2.83062	2.71641	2.74301	2.88354	2.88551	3.0072
ENSMUSG00000019817.18	Plagl1	pleiomorphic adenoma gene-like 1	10	-8.08612	4.36413	-33.3316	1.92557e-17	4.28109e-15	28.5313	26	41	58	42	65	57	11314	13942	12052	13223	12297	10861	-0.242426	0.308547	0.872143	0.291926	0.671632	0.273523	8.31636	8.38294	8.5089	8.25921	8.39745	8.32933
ENSMUSG00000046844.6	Vat1l	vesicle amine transport protein 1 like	8	-7.71578	0.358878	-16.9515	2.13505e-12	6.61063e-11	15.5296	1	4	3	3	2	2	607	788	685	1025	887	761	-4.38538	-2.89657	-3.19087	-3.31011	-4.03986	-4.25004	4.09722	4.23871	4.37286	4.5705	4.60497	4.49509
ENSMUSG00000038793.8	Lefty1	left right determination factor 1	1	-7.60401	-2.28708	-20.7025	7.26153e-14	3.86006e-12	16.5437	0	0	0	0	0	0	100	122	110	141	103	104	-5.97035	-6.06649	-5.99822	-6.11746	-6.36179	-6.57197	1.50153	1.55238	1.73975	1.71305	1.50486	1.62975
ENSMUSG00000031561.16	Tenm3	teneurin transmembrane protein 3	8	-7.39281	2.37319	-24.7289	3.43899e-15	2.86538e-13	22.7198	11	12	18	15	15	10	2434	2925	2594	2905	2594	2378	-1.44678	-1.42264	-0.788769	-1.16327	-1.40759	-2.17965	6.09989	6.13021	6.29309	6.07296	6.15261	6.13823
ENSMUSG00000020173.17	Cobl	cordon-bleu WH2 repeat	11	-7.35053	-2.10196	-14.7803	2.08093e-11	4.61319e-10	13.5821	0	1	0	0	0	0	112	166	125	118	137	84	-5.97035	-4.48153	-5.99822	-6.11746	-6.36179	-6.57197	1.66426	1.99512	1.9234	1.45713	1.91466	1.32327
ENSMUSG00000008206.16	Cers4	ceramide synthase 4	8	-7.10861	1.15097	-19.5601	1.90827e-13	8.62851e-12	18.3637	10	7	2	10	7	9	859	1021	864	1044	852	858	-1.57803	-2.1596	-3.67629	-1.72515	-2.4549	-2.32404	4.59783	4.61222	4.70757	4.59699	4.54693	4.66807
ENSMUSG00000007216.6	Zfp775	zinc finger protein 775	6	-7.00306	-2.02494	-14.1593	4.20957e-11	8.25822e-10	13.1162	0	1	0	2	0	0	105	118	92	125	92	91	-5.97035	-4.48153	-5.99822	-3.79554	-6.36179	-6.57197	1.57158	1.50449	1.48323	1.53993	1.34275	1.43809
ENSMUSG00000066705.7	Fxyd6	FXYD domain-containing ion transport regulator 6	9	-6.9693	-2.14643	-12.4724	3.28158e-10	4.89629e-09	11.7652	0	1	0	0	0	1	132	92	91	84	96	81	-5.97035	-4.48153	-5.99822	-6.11746	-6.36179	-4.987	1.90033	1.14712	1.46755	0.969269	1.40383	1.27112
ENSMUSG00000079465.8	Col4a3	collagen, type IV, alpha 3	1	-6.96764	-0.796643	-11.6668	9.48643e-10	1.2176e-08	11.0817	1	2	1	1	2	0	213	280	273	449	365	277	-4.38538	-3.74456	-4.41326	-4.5325	-4.03986	-6.57197	2.58857	2.7476	3.04725	3.38057	3.3251	3.03874
ENSMUSG00000038725.13	Pkhd1l1	polycystic kidney and hepatic disease 1-like 1	15	-6.84058	1.83712	-15.7396	7.35639e-12	1.94877e-10	16.5886	11	10	10	14	13	10	1171	1600	1493	1762	1436	1392	-1.44678	-1.67418	-1.6059	-1.25948	-1.6069	-2.17965	5.04462	5.26005	5.49633	5.3518	5.29971	5.36585
ENSMUSG00000031517.8	Gpm6a	glycoprotein m6a	8	-6.81143	-0.254403	-16.4227	3.62677e-12	1.06512e-10	14.818	1	3	2	2	4	5	267	377	268	381	292	291	-4.38538	-3.25914	-3.67629	-3.79554	-3.19187	-3.11254	2.91387	3.17608	3.02063	3.14393	3.00366	3.10974
ENSMUSG00000031298.15	Adgrg2	adhesion G protein-coupled receptor G2	X	-6.72668	-2.16695	-12.5002	3.16678e-10	4.74409e-09	11.7666	1	0	0	2	0	0	75	116	71	101	87	67	-4.38538	-6.06649	-5.99822	-3.79554	-6.36179	-6.57197	1.08888	1.47993	1.11172	1.23373	1.26258	0.999208
ENSMUSG00000047787.8	Flrt1	fibronectin leucine rich transmembrane protein 1	19	-6.69272	-1.78237	-14.7808	2.07973e-11	4.61319e-10	13.5215	0	0	1	2	1	2	78	85	93	123	97	81	-5.97035	-6.06649	-4.41326	-3.79554	-4.77683	-4.25004	1.1451	1.0336	1.49875	1.51676	1.4187	1.27112
ENSMUSG00000028989.3	Angptl7	angiopoietin-like 7	4	-6.66069	1.56567	-22.4257	1.84913e-14	1.21887e-12	21.0241	5	15	13	12	11	13	1100	1408	1146	972	888	784	-2.51092	-1.1123	-1.24333	-1.47361	-1.83823	-1.81708	4.95442	5.07569	5.11487	4.49394	4.6066	4.53802
ENSMUSG00000027520.15	Zdbf2	zinc finger, DBF-type containing 2	1	-6.65257	-2.30371	-14.2842	3.64565e-11	7.35628e-10	13.1717	0	0	1	0	1	0	78	84	86	83	60	69	-5.97035	-6.06649	-4.41326	-6.11746	-4.77683	-6.57197	1.1451	1.01662	1.38648	0.952093	0.730233	1.04133
ENSMUSG00000033192.5	Lpcat2	lysophosphatidylcholine acyltransferase 2	8	-6.5776	-2.21845	-12.0904	5.39102e-10	7.45842e-09	11.3882	0	1	0	0	0	2	102	83	55	88	73	79	-5.97035	-4.48153	-5.99822	-6.11746	-6.36179	-4.25004	1.52996	0.999447	0.746268	1.03599	1.01104	1.23528
ENSMUSG00000053024.14	Cntn2	contactin 2	1	-6.40396	-1.8378	-10.6212	4.11173e-09	4.35891e-08	9.91448	0	0	1	0	4	8	69	65	76	85	82	77	-5.97035	-6.06649	-4.41326	-6.11746	-3.19187	-2.4845	0.96942	0.649166	1.20924	0.986242	1.17769	1.19852
ENSMUSG00000000031.16	H19	H19, imprinted maternally expressed transcript	7	-6.28211	1.61921	-22.8673	1.32311e-14	9.34432e-13	21.3576	10	10	12	10	20	11	942	1123	893	1243	1140	917	-1.57803	-1.67418	-1.35437	-1.72515	-1.00424	-2.04841	4.73083	4.74953	4.75518	4.84858	4.96682	4.76396
ENSMUSG00000067158.9	Col4a4	collagen, type IV, alpha 4	1	-6.27307	0.731843	-18.3805	5.47219e-13	2.09711e-11	17.4125	4	4	6	6	9	16	398	512	435	677	618	523	-2.80042	-2.89657	-2.29778	-2.41703	-2.11386	-1.52757	3.48891	3.61715	3.71838	3.97247	4.084	3.95444
ENSMUSG00000055301.8	Adh7	alcohol dehydrogenase 7 (class IV), mu or sigma polypeptide	3	-6.24983	1.02482	-18.7749	3.82205e-13	1.58337e-11	18.158	6	4	10	14	16	9	568	668	511	697	548	576	-2.26991	-2.89657	-1.6059	-1.25948	-1.3174	-2.32404	4.0015	4.00053	3.95044	4.01444	3.91072	4.09357
ENSMUSG00000038916.7	Soga3	SOGA family member 3	10	-6.24288	-1.96929	-14.0542	4.75463e-11	9.22983e-10	13.0413	1	0	2	0	0	0	114	110	95	132	122	99	-4.38538	-6.06649	-3.67629	-6.11746	-6.36179	-6.57197	1.68968	1.40365	1.52928	1.61824	1.74801	1.55902
ENSMUSG00000028463.14	Car9	carbonic anhydrase 9	4	-6.21289	-2.48925	-13.9097	5.62911e-11	1.07308e-09	12.8415	0	1	0	0	1	0	54	67	61	61	62	49	-5.97035	-4.48153	-5.99822	-6.11746	-4.77683	-6.57197	0.618663	0.692559	0.894366	0.510904	0.777154	0.551749
ENSMUSG00000063011.7	Msln	mesothelin	17	-6.12534	4.33633	-48.8192	2.38332e-20	2.719e-17	34.7879	77	91	62	94	102	106	5949	6904	5392	7386	6583	5572	1.30578	1.44921	0.967562	1.44478	1.31769	1.16274	7.38903	7.36906	7.34859	7.41906	7.49601	7.3665
ENSMUSG00000004558.15	Ndrg2	N-myc downstream regulated gene 2	14	-6.09241	-1.24775	-12.6839	2.50617e-10	3.8758e-09	11.9764	2	4	0	1	1	3	139	159	116	135	110	107	-3.64842	-2.89657	-5.99822	-4.5325	-4.77683	-3.76461	1.9746	1.93316	1.81604	1.65054	1.59927	1.67059
ENSMUSG00000028885.8	Smpdl3b	sphingomyelin phosphodiesterase, acid-like 3B	4	-6.06883	-1.76984	-12.3054	4.07066e-10	5.8957e-09	11.6064	1	2	0	0	1	1	104	97	82	130	91	113	-4.38538	-3.74456	-5.99822	-6.11746	-4.77683	-4.987	1.55784	1.22307	1.31817	1.5963	1.32707	1.74894
ENSMUSG00000004328.15	Hif3a	hypoxia inducible factor 3, alpha subunit	7	-6.00681	-3.18325	-14.1759	4.12961e-11	8.12284e-10	12.9019	0	0	0	0	0	0	34	37	38	28	39	21	-5.97035	-6.06649	-5.99822	-6.11746	-6.36179	-6.57197	-0.0409966	-0.155438	0.218638	-0.598721	0.115151	-0.651343
ENSMUSG00000036885.14	Arhgef26	Rho guanine nucleotide exchange factor (GEF) 26	3	-5.76647	0.835972	-17.0741	1.89219e-12	5.97087e-11	17.2565	10	4	10	6	12	7	473	555	433	614	612	479	-1.57803	-2.89657	-1.6059	-2.41703	-1.71793	-2.66508	3.7377	3.73339	3.71174	3.83166	4.06994	3.82778
ENSMUSG00000032420.8	Nt5e	5' nucleotidase, ecto	9	-5.71972	0.0328773	-15.8613	6.47287e-12	1.75501e-10	15.2813	3	2	6	10	7	12	220	269	200	252	243	190	-3.16299	-3.74456	-2.29778	-1.72515	-2.4549	-1.92811	2.63511	2.68988	2.59931	2.54853	2.73915	2.49604
ENSMUSG00000026580.16	Selp	selectin, platelet	1	-5.67699	-3.12555	-11.5211	1.15654e-09	1.43058e-08	10.6583	0	0	0	0	2	0	25	42	21	30	21	25	-5.97035	-6.06649	-5.99822	-6.11746	-4.03986	-6.57197	-0.477096	0.0251341	-0.621883	-0.500874	-0.762365	-0.405182
ENSMUSG00000041117.8	Ccdc8	coiled-coil domain containing 8	7	-5.64316	-3.35953	-13.5829	8.28948e-11	1.48839e-09	12.3819	0	0	0	0	0	0	25	41	20	29	18	23	-5.97035	-6.06649	-5.99822	-6.11746	-6.36179	-6.57197	-0.477096	-0.00921745	-0.690596	-0.548968	-0.979176	-0.523018
ENSMUSG00000057751.14	Megf6	multiple EGF-like-domains 6	4	-5.6429	1.72025	-15.5243	9.24507e-12	2.38044e-10	16.6979	9	13	28	8	22	34	858	959	814	898	939	712	-1.72242	-1.31161	-0.165332	-2.03	-0.869938	-0.463443	4.59615	4.52188	4.62162	4.37976	4.68712	4.39914
ENSMUSG00000028024.14	Enpep	glutamyl aminopeptidase	3	-5.6423	-2.62572	-10.5854	4.33158e-09	4.55331e-08	9.79569	0	0	1	1	1	0	30	48	46	36	46	39	-5.97035	-6.06649	-4.41326	-4.5325	-4.77683	-6.57197	-0.218784	0.215656	0.491011	-0.241786	0.350529	0.226173
ENSMUSG00000028716.15	Pdzk1ip1	PDZK1 interacting protein 1	4	-5.59123	-2.91356	-14.7008	2.27424e-11	4.9169e-10	13.1534	0	0	0	2	1	1	25	30	26	26	21	21	-5.97035	-6.06649	-5.99822	-3.79554	-4.77683	-4.987	-0.477096	-0.45352	-0.320228	-0.70369	-0.762365	-0.651343
ENSMUSG00000052852.8	Reep1	receptor accessory protein 1	6	-5.55821	-3.36471	-14.6408	2.43238e-11	5.21309e-10	13.1007	0	0	0	0	0	0	28	33	19	28	24	20	-5.97035	-6.06649	-5.99822	-6.11746	-6.36179	-6.57197	-0.316631	-0.318168	-0.762746	-0.598721	-0.57392	-0.720055
ENSMUSG00000004360.9	9330159F19Rik	RIKEN cDNA 9330159F19 gene	10	-5.55531	-3.34984	-11.8419	7.49556e-10	9.89028e-09	10.9354	0	0	0	0	0	0	20	34	26	41	16	23	-5.97035	-6.06649	-5.99822	-6.11746	-6.36179	-6.57197	-0.791969	-0.275732	-0.320228	-0.0565714	-1.14424	-0.523018
ENSMUSG00000030077.11	Chl1	cell adhesion molecule L1-like	6	-5.54811	-0.798507	-11.4795	1.22435e-09	1.49574e-08	11.1525	4	3	1	3	2	2	165	148	148	194	128	164	-2.80042	-3.25914	-4.41326	-3.31011	-4.03986	-4.25004	2.22117	1.83006	2.16617	2.17202	1.81699	2.28434
ENSMUSG00000029832.16	Nfe2l3	nuclear factor, erythroid derived 2, like 3	6	-5.52132	-2.5564	-11.6151	1.0176e-09	1.28881e-08	10.817	1	0	0	0	1	2	43	35	35	47	44	42	-4.38538	-6.06649	-5.99822	-6.11746	-4.77683	-4.25004	0.293422	-0.23451	0.101599	0.138245	0.287104	0.331784
ENSMUSG00000020654.15	Adcy3	adenylate cyclase 3	12	-5.48214	-0.29876	-14.4044	3.17767e-11	6.56959e-10	14.2571	3	3	5	3	6	3	182	246	193	226	244	191	-3.16299	-3.25914	-2.53879	-3.31011	-2.66135	-3.76461	2.36223	2.56119	2.54804	2.39176	2.74506	2.50359
ENSMUSG00000047844.3	Bex4	brain expressed X-linked 4	X	-5.46052	-3.41933	-12.417	3.52376e-10	5.21046e-09	11.4218	0	0	0	0	0	0	22	27	25	17	21	28	-5.97035	-6.06649	-5.99822	-6.11746	-6.36179	-6.57197	-0.657668	-0.602897	-0.375723	-1.30233	-0.762365	-0.244717
ENSMUSG00000029059.9	Prxl2b	peroxiredoxin like 2B	4	-5.4561	-2.81087	-11.12	2.01597e-09	2.33951e-08	10.321	1	0	0	0	1	0	29	48	31	40	48	33	-4.38538	-6.06649	-5.99822	-6.11746	-4.77683	-6.57197	-0.266878	0.215656	-0.0708682	-0.0917609	0.411283	-0.0115182
ENSMUSG00000025104.13	Hdgfl3	HDGF like 3	7	-5.44729	1.93665	-30.6565	8.28408e-17	1.33545e-14	25.8613	16	20	21	17	20	27	897	1115	882	1091	954	891	-0.925953	-0.708941	-0.571957	-0.988182	-1.00424	-0.790607	4.66025	4.73922	4.7373	4.66049	4.70997	4.72248
ENSMUSG00000020469.8	Myl7	myosin, light polypeptide 7, regulatory	11	-5.42736	-2.70431	-11.8767	7.15517e-10	9.52588e-09	11.0441	1	0	0	1	0	1	32	37	36	40	37	35	-4.38538	-6.06649	-5.99822	-4.5325	-6.36179	-4.987	-0.127153	-0.155438	0.141676	-0.0917609	0.0401888	0.0721398
ENSMUSG00000062794.8	Zfp599	zinc finger protein 599	9	-5.40206	-2.59166	-11.5831	1.06286e-09	1.3348e-08	10.7615	0	1	0	2	1	4	28	50	27	23	19	22	-5.97035	-4.48153	-5.99822	-3.79554	-4.77683	-3.40204	-0.316631	0.273955	-0.266788	-0.877022	-0.903228	-0.585754
ENSMUSG00000045087.8	S1pr5	sphingosine-1-phosphate receptor 5	9	-5.38298	-3.317	-12.1088	5.26178e-10	7.30688e-09	11.1434	0	0	0	0	0	0	30	19	23	35	35	22	-5.97035	-6.06649	-5.99822	-6.11746	-6.36179	-6.57197	-0.218784	-1.09885	-0.493559	-0.281864	-0.0388827	-0.585754
ENSMUSG00000070802.5	Pnmal2	PNMA-like 2	7	-5.37328	-2.69652	-9.5972	1.92566e-08	1.64753e-07	8.67101	2	0	0	1	0	0	52	44	27	48	36	40	-3.64842	-6.06649	-5.99822	-4.5325	-6.36179	-6.57197	0.564724	0.0914765	-0.266788	0.168302	0.00119471	0.262243
ENSMUSG00000060568.14	Fam78b	family with sequence similarity 78, member B	1	-5.33146	-2.70359	-11.5345	1.13561e-09	1.40821e-08	10.7067	1	0	0	0	2	1	33	38	27	36	35	31	-4.38538	-6.06649	-5.99822	-6.11746	-4.03986	-4.987	-0.0834319	-0.11747	-0.266788	-0.241786	-0.0388827	-0.100327
ENSMUSG00000056900.13	Usp13	ubiquitin specific peptidase 13 (isopeptidase T-3)	3	-5.3304	-0.923448	-13.1943	1.32711e-10	2.26755e-09	12.4795	1	2	3	3	5	5	96	118	111	148	111	93	-4.38538	-3.74456	-3.19087	-3.31011	-2.90236	-3.11254	1.44294	1.50449	1.75275	1.78271	1.61227	1.46929
ENSMUSG00000021087.18	Rtn1	reticulon 1	12	-5.32703	-0.767428	-12.9706	1.74912e-10	2.84443e-09	12.8641	3	5	2	0	2	5	164	182	154	204	185	172	-3.16299	-2.60706	-3.67629	-6.11746	-4.03986	-3.11254	2.21242	2.1275	2.22331	2.24435	2.34665	2.35285
ENSMUSG00000034839.5	Larp6	La ribonucleoprotein domain family, member 6	9	-5.32696	-0.0208777	-14.5432	2.71497e-11	5.71956e-10	14.9036	9	5	4	8	1	5	269	337	238	277	232	216	-1.72242	-2.60706	-2.8283	-2.03	-4.77683	-3.11254	2.92462	3.01449	2.8497	2.68473	2.67246	2.68062
ENSMUSG00000032000.17	Birc3	baculoviral IAP repeat-containing 3	9	-5.31966	-0.107968	-16.0592	5.26668e-12	1.47656e-10	16.0794	5	4	8	1	5	3	244	293	274	306	274	240	-2.51092	-2.89657	-1.91076	-4.5325	-2.90236	-3.76461	2.78417	2.81296	3.05251	2.82813	2.91203	2.83229
ENSMUSG00000015579.5	Nkx2-5	NK2 homeobox 5	17	-5.26391	-3.43884	-12.3521	3.83201e-10	5.58825e-09	11.3209	0	0	0	0	0	0	17	24	24	23	31	18	-5.97035	-6.06649	-5.99822	-6.11746	-6.36179	-6.57197	-1.02024	-0.769547	-0.433438	-0.877022	-0.21135	-0.868154
ENSMUSG00000070000.13	Fcho1	FCH domain only 1	8	-5.26357	-3.38871	-9.8027	1.3997e-08	1.26271e-07	8.80112	0	0	0	0	0	0	32	16	20	26	40	18	-5.97035	-6.06649	-5.99822	-6.11746	-6.36179	-6.57197	-0.127153	-1.33986	-0.690596	-0.70369	0.15122	-0.868154
ENSMUSG00000021678.9	F2rl1	coagulation factor II (thrombin) receptor-like 1	13	-5.22839	0.705361	-17.4334	1.33408e-12	4.38708e-11	17.4589	7	9	6	12	11	16	287	420	290	425	390	327	-2.06346	-1.81857	-2.29778	-1.47361	-1.83823	-1.52757	3.0179	3.33171	3.13425	3.3014	3.42055	3.27774
ENSMUSG00000020120.15	Plek	pleckstrin	11	-5.19823	-2.14116	-10.0627	9.41167e-09	8.90207e-08	9.21553	3	0	0	1	4	3	40	40	39	47	42	40	-3.16299	-6.06649	-5.99822	-4.5325	-3.19187	-3.76461	0.190329	-0.0444069	0.255633	0.138245	0.220761	0.262243
ENSMUSG00000024140.10	Epas1	endothelial PAS domain protein 1	17	-5.16307	-0.969812	-10.773	3.30106e-09	3.61314e-08	10.266	2	4	1	4	2	9	102	106	108	124	77	90	-3.64842	-2.89657	-4.41326	-2.94754	-4.03986	-2.32404	1.52996	1.35045	1.7134	1.52839	1.08749	1.42224
ENSMUSG00000033377.14	Palmd	palmdelphin	3	-5.14182	-3.46134	-12.151	4.97842e-10	6.97873e-09	11.1127	0	0	0	0	0	1	17	28	15	21	14	16	-5.97035	-6.06649	-5.99822	-6.11746	-6.36179	-4.987	-1.02024	-0.551367	-1.09395	-1.00535	-1.33065	-1.03321
ENSMUSG00000051279.2	Gdf6	growth differentiation factor 6	4	-5.11669	0.326891	-17.915	8.43472e-13	2.99989e-11	17.4699	5	10	4	7	15	13	239	291	230	280	231	211	-2.51092	-1.67418	-2.8283	-2.21057	-1.40759	-1.81708	2.75436	2.8031	2.80047	2.70025	2.66624	2.64691
ENSMUSG00000050737.13	Ptges	prostaglandin E synthase	2	-5.07505	0.502323	-16.8111	2.45393e-12	7.50397e-11	17.1635	7	6	13	4	15	7	337	360	302	366	292	285	-2.06346	-2.36605	-1.24333	-2.94754	-1.40759	-2.66508	3.24922	3.1096	3.19264	3.08606	3.00366	3.07974
ENSMUSG00000025105.10	Bnc1	basonuclin 1	7	-5.06094	3.39045	-35.5372	6.28255e-18	1.87606e-15	30.0352	46	68	60	57	73	117	2085	2492	2036	2454	2190	1929	0.568812	1.03154	0.920641	0.728025	0.837881	1.30455	5.87666	5.89912	5.94373	5.8296	5.90841	5.8364
ENSMUSG00000036298.10	Slc2a13	solute carrier family 2 (facilitated glucose transporter), member 13	15	-5.01705	-1.47548	-10.6004	4.23793e-09	4.46397e-08	9.895	1	3	1	4	1	3	71	96	54	79	64	77	-4.38538	-3.25914	-4.41326	-2.94754	-4.77683	-3.76461	1.01035	1.2082	0.720036	0.881272	0.822597	1.19852
ENSMUSG00000056671.7	Prelid2	PRELI domain containing 2	18	-5.00517	-3.00973	-9.75373	1.50961e-08	1.34469e-07	8.78249	0	1	0	1	0	0	24	27	27	27	30	36	-5.97035	-4.48153	-5.99822	-4.5325	-6.36179	-6.57197	-0.534811	-0.602897	-0.266788	-0.650251	-0.257893	0.112217
ENSMUSG00000014776.7	Nol3	nucleolar protein 3 (apoptosis repressor with CARD domain)	8	-5.00209	-0.171822	-12.6791	2.52144e-10	3.89537e-09	12.952	4	5	5	3	12	7	216	178	175	192	165	147	-2.80042	-2.60706	-2.53879	-3.31011	-1.71793	-2.66508	2.6087	2.09552	2.40718	2.1571	2.18206	2.12696
ENSMUSG00000044037.15	Als2cl	ALS2 C-terminal like	9	-4.96518	1.03875	-20.6066	7.86005e-14	4.1633e-12	20.2042	14	11	10	12	15	14	407	477	400	539	449	361	-1.11237	-1.54293	-1.6059	-1.47361	-1.40759	-1.71399	3.52114	3.5151	3.59751	3.64387	3.62355	3.42024
ENSMUSG00000043635.12	Adamts3	a disintegrin-like and metallopeptidase (reprolysin type) with thrombospondin type 1 motif, 3	5	-4.96251	-3.48774	-11.4621	1.25382e-09	1.52797e-08	10.4568	0	0	0	0	1	0	19	18	15	22	14	17	-5.97035	-6.06649	-5.99822	-6.11746	-4.77683	-6.57197	-0.864119	-1.1748	-1.09395	-0.939758	-1.33065	-0.948324
ENSMUSG00000022623.17	Shank3	SH3 and multiple ankyrin repeat domains 3	15	-4.94678	-3.43442	-11.4221	1.3248e-09	1.60262e-08	10.4153	0	0	0	0	0	1	13	20	19	21	24	17	-5.97035	-6.06649	-5.99822	-6.11746	-6.36179	-4.987	-1.39463	-1.0267	-0.762746	-1.00535	-0.57392	-0.948324
ENSMUSG00000002980.14	Bcam	basal cell adhesion molecule	7	-4.94536	-0.561895	-12.1381	5.06362e-10	7.06477e-09	12.0611	7	1	4	3	5	7	123	133	129	168	153	137	-2.06346	-4.48153	-2.8283	-3.31011	-2.90236	-2.66508	1.79885	1.67644	1.96866	1.96499	2.07346	2.02568
ENSMUSG00000029053.16	Prkcz	protein kinase C, zeta	4	-4.93301	-3.19608	-11.2396	1.70546e-09	2.01705e-08	10.2405	0	0	0	3	1	1	19	17	15	19	11	14	-5.97035	-6.06649	-5.99822	-3.31011	-4.77683	-4.987	-0.864119	-1.25497	-1.09395	-1.14621	-1.66507	-1.21963
ENSMUSG00000019848.14	Popdc3	popeye domain containing 3	10	-4.87858	-1.42981	-11.3489	1.46549e-09	1.75705e-08	10.7597	3	1	2	3	1	3	78	81	76	78	80	54	-3.16299	-4.48153	-3.67629	-3.31011	-4.77683	-3.76461	1.1451	0.964471	1.20924	0.86301	1.14229	0.690577
ENSMUSG00000039323.18	Igfbp2	insulin-like growth factor binding protein 2	1	-4.82762	-1.44102	-8.14409	2.11852e-07	1.31625e-06	6.92388	1	3	3	4	0	5	85	83	90	60	82	50	-4.38538	-3.25914	-3.19087	-2.94754	-6.36179	-3.11254	1.26833	0.999447	1.4517	0.487252	1.17769	0.580604
ENSMUSG00000072294.5	Klf12	Kruppel-like factor 12	14	-4.79389	-0.553583	-14.7007	2.27429e-11	4.9169e-10	14.5679	3	4	5	2	4	7	120	163	137	170	141	124	-3.16299	-2.89657	-2.53879	-3.79554	-3.19187	-2.66508	1.76337	1.96889	2.05514	1.98202	1.95603	1.88239
ENSMUSG00000054136.6	Adm2	adrenomedullin 2	15	-4.78661	-1.35227	-10.4837	5.02603e-09	5.16517e-08	9.83805	3	1	2	4	2	6	77	67	79	62	61	50	-3.16299	-4.48153	-3.67629	-2.94754	-4.03986	-2.87153	1.1266	0.692559	1.26473	0.534173	0.753885	0.580604
ENSMUSG00000053963.7	Stum	mechanosensory transduction mediator	1	-4.78347	-3.43236	-12.3806	3.69332e-10	5.4287e-09	11.2113	0	0	0	0	0	0	13	20	13	36	36	30	-5.97035	-6.06649	-5.99822	-6.11746	-6.36179	-6.57197	-1.39463	-1.0267	-1.29326	-0.241786	0.00119471	-0.14687
ENSMUSG00000002489.16	Tiam1	T cell lymphoma invasion and metastasis 1	16	-4.77289	3.57758	-33.4146	1.84368e-17	4.27245e-15	29.4993	72	79	65	77	92	112	2056	2485	2222	2846	2414	2096	1.20956	1.24639	1.0352	1.15866	1.16959	1.24181	5.85645	5.89506	6.06982	6.04336	6.04888	5.95616
ENSMUSG00000042258.13	Isl1	ISL1 transcription factor, LIM/homeodomain	13	-4.75905	-0.789378	-14.432	3.07941e-11	6.37858e-10	13.9618	3	2	4	4	6	5	100	126	87	127	96	96	-3.16299	-3.74456	-2.8283	-2.94754	-2.66135	-3.11254	1.50153	1.59874	1.40306	1.56274	1.40383	1.51485
ENSMUSG00000031216.13	Stard8	START domain containing 8	X	-4.71375	-0.80531	-13.2281	1.27331e-10	2.18317e-09	12.6962	2	3	2	7	8	10	91	91	69	111	82	93	-3.64842	-3.25914	-3.67629	-2.21057	-2.27433	-2.17965	1.36618	1.13144	1.07079	1.36929	1.17769	1.46929
ENSMUSG00000021097.15	Clmn	calmin	12	-4.70867	0.427582	-16.9355	2.16906e-12	6.688e-11	16.9913	5	7	9	13	14	18	203	230	223	272	239	214	-2.51092	-2.1596	-1.75029	-1.36258	-1.50381	-1.36251	2.51936	2.46437	2.75598	2.6585	2.71525	2.66723
ENSMUSG00000020123.6	Avpr1a	arginine vasopressin receptor 1A	10	-4.696	-0.832848	-11.2578	1.66291e-09	1.97143e-08	11.1195	1	9	3	3	5	3	110	122	97	120	120	90	-4.38538	-1.81857	-3.19087	-3.31011	-2.90236	-3.76461	1.63838	1.55238	1.55918	1.48128	1.72426	1.42224
ENSMUSG00000031906.9	Smpd3	sphingomyelin phosphodiesterase 3, neutral	8	-4.67127	3.7344	-35.776	5.58784e-18	1.80159e-15	30.6377	83	85	72	123	126	122	2159	2705	2138	2786	2523	2110	1.41336	1.35136	1.18169	1.8309	1.6212	1.36467	5.92696	6.01742	6.01424	6.01263	6.11258	5.96576
ENSMUSG00000117901.1			19	-4.62541	-3.86678	-10.6125	4.16408e-09	4.40182e-08	9.54844	0	0	0	0	0	0	12	14	15	18	7	10	-5.97035	-6.06649	-5.99822	-6.11746	-6.36179	-6.57197	-1.50566	-1.52628	-1.09395	-1.22216	-2.28174	-1.68529
ENSMUSG00000043110.2	Lrrn4	leucine rich repeat neuronal 4	2	-4.61525	2.50063	-24.957	2.93506e-15	2.48742e-13	24.3584	38	42	28	34	57	53	982	1097	940	1150	1085	1023	0.29644	0.342898	-0.165332	-0.00894035	0.483699	0.1695	4.79079	4.71575	4.82914	4.73643	4.89551	4.92169
ENSMUSG00000038058.14	Nod1	nucleotide-binding oligomerization domain containing 1	6	-4.5903	1.52197	-20.5782	8.04662e-14	4.21694e-12	20.8227	17	17	21	27	22	34	455	600	489	520	486	392	-0.841064	-0.93721	-0.571957	-0.336105	-0.869938	-0.463443	3.68179	3.84576	3.88702	3.59214	3.73767	3.53894
ENSMUSG00000049307.6	Fut4	fucosyltransferase 4	9	-4.55207	-3.58585	-9.08396	4.3629e-08	3.32338e-07	7.82484	0	0	0	1	0	0	14	10	16	22	18	13	-5.97035	-6.06649	-5.99822	-4.5325	-6.36179	-6.57197	-1.29154	-1.99194	-1.00375	-0.939758	-0.979176	-1.32272
ENSMUSG00000034584.3	Exph5	exophilin 5	9	-4.54805	-2.16483	-7.65087	5.07844e-07	2.80098e-06	6.0656	3	0	3	2	0	0	46	57	42	65	50	62	-3.16299	-6.06649	-3.19087	-3.79554	-6.36179	-6.57197	0.389638	0.461233	0.361243	0.601812	0.469582	0.888177
ENSMUSG00000032584.12	Mst1r	macrophage stimulating 1 receptor (c-met-related tyrosine kinase)	9	-4.51133	-0.297242	-14.6273	2.46953e-11	5.26229e-10	14.9025	6	7	4	8	4	6	152	170	148	144	146	112	-2.26991	-2.1596	-2.8283	-2.03	-3.19187	-2.87153	2.10314	2.02937	2.16617	1.74331	2.00613	1.73617
ENSMUSG00000034872.6	Gipc3	GIPC PDZ domain containing family, member 3	10	-4.50716	-1.59735	-10.4343	5.40492e-09	5.48452e-08	9.67819	2	2	1	4	3	2	49	59	55	56	66	44	-3.64842	-3.74456	-4.41326	-2.94754	-3.55444	-4.25004	0.479836	0.510561	0.746268	0.388568	0.866653	0.398126
ENSMUSG00000040714.14	Klc3	kinesin light chain 3	7	-4.48122	-0.917062	-10.3757	5.89351e-09	5.92186e-08	9.92974	4	2	2	7	6	6	55	107	73	111	83	79	-2.80042	-3.74456	-3.67629	-2.21057	-2.66135	-2.87153	0.644895	1.36394	1.15152	1.36929	1.19507	1.23528
ENSMUSG00000003559.8	As3mt	arsenic (+3 oxidation state) methyltransferase	19	-4.47338	-1.33672	-12.3208	3.99042e-10	5.79079e-09	11.8681	2	2	3	2	3	3	71	75	65	96	69	55	-3.64842	-3.74456	-3.19087	-3.79554	-3.55444	-3.76461	1.01035	0.854148	0.985275	1.16085	0.930311	0.716809
ENSMUSG00000020589.17	Fam49a	family with sequence similarity 49, member A	12	-4.46815	-2.19746	-8.43272	1.28879e-07	8.55339e-07	7.15599	0	3	1	2	3	2	35	38	30	23	37	32	-5.97035	-3.25914	-4.41326	-3.79554	-3.55444	-4.25004	0.00022602	-0.11747	-0.117411	-0.877022	0.0401888	-0.0552395
ENSMUSG00000043487.4	Acot6	acyl-CoA thioesterase 6	12	-4.44873	-2.28291	-8.15219	2.08889e-07	1.30224e-06	6.76914	2	0	2	2	1	1	32	49	28	28	42	34	-3.64842	-6.06649	-3.67629	-3.79554	-4.77683	-4.987	-0.127153	0.2451	-0.215258	-0.598721	0.220761	0.0309171
ENSMUSG00000110357.1	A030001D20Rik	RIKEN cDNA A030001D20 gene	7	-4.4212	-2.5157	-8.82397	6.68137e-08	4.82901e-07	7.67654	0	3	1	1	0	1	34	33	33	41	32	31	-5.97035	-3.25914	-4.41326	-4.5325	-6.36179	-4.987	-0.0409966	-0.318168	0.0179411	-0.0565714	-0.166262	-0.100327
ENSMUSG00000020182.16	Ddc	dopa decarboxylase	11	-4.42067	-1.12085	-9.09105	4.31297e-08	3.29211e-07	8.39173	2	3	4	5	4	1	91	74	87	83	81	89	-3.64842	-3.25914	-2.8283	-2.65803	-3.19187	-4.987	1.36618	0.834912	1.40306	0.952093	1.1601	1.40621
ENSMUSG00000043088.16	Il17re	interleukin 17 receptor E	6	-4.40943	3.59839	-28.7462	2.53694e-16	3.48383e-14	27.3764	61	109	98	77	102	149	2022	2342	2000	2169	2074	1763	0.972168	1.70829	1.62383	1.15866	1.31769	1.65203	5.8324	5.80958	5.918	5.65154	5.82992	5.70662
ENSMUSG00000070469.12	Adamtsl3	ADAMTS-like 3	7	-4.40564	4.01545	-43.4332	1.86258e-19	1.45389e-16	33.9264	107	119	111	133	132	185	2512	3092	2571	3132	2730	2368	1.77785	1.83437	1.80268	1.94323	1.68806	1.96331	6.14539	6.2103	6.28025	6.18149	6.22632	6.13215
ENSMUSG00000046589.7	Lrrc8e	leucine rich repeat containing 8 family, member E	8	-4.4001	-2.2212	-8.84091	6.49677e-08	4.71167e-07	7.70467	0	2	2	1	1	3	44	33	29	39	40	32	-5.97035	-3.74456	-3.67629	-4.5325	-4.77683	-3.76461	0.326212	-0.318168	-0.165505	-0.12783	0.15122	-0.0552395
ENSMUSG00000097636.8	Mirt1	myocardial infarction associated transcript 1	19	-4.38604	-0.892459	-10.007	1.02401e-08	9.5999e-08	9.64045	4	2	4	5	1	9	90	87	86	124	106	98	-2.80042	-3.74456	-2.8283	-2.65803	-4.77683	-2.32404	1.35032	1.06695	1.38648	1.52839	1.54608	1.54444
ENSMUSG00000049436.5	Upk1b	uroplakin 1B	16	-4.38508	2.53216	-30.5567	8.76815e-17	1.39828e-14	27.2433	38	41	35	51	59	72	834	1077	838	1069	960	854	0.29644	0.308547	0.151525	0.569036	0.533027	0.607942	4.55525	4.68922	4.66352	4.63111	4.71901	4.66133
ENSMUSG00000029695.13	Aass	aminoadipate-semialdehyde synthase	6	-4.35508	-2.3518	-9.65724	1.75345e-08	1.52525e-07	8.74769	2	1	1	1	0	0	39	46	38	63	40	49	-3.64842	-4.48153	-4.41326	-4.5325	-6.36179	-6.57197	0.15426	0.154902	0.218638	0.557074	0.15122	0.551749
ENSMUSG00000040596.15	Pogk	pogo transposable element with KRAB domain	1	-4.34977	2.05369	-25.1434	2.58115e-15	2.26515e-13	24.2074	28	33	28	26	39	46	633	791	677	772	704	636	-0.137457	-0.000403498	-0.165332	-0.389544	-0.0580102	-0.0328083	4.15768	4.24419	4.35593	4.16178	4.27183	4.23641
ENSMUSG00000036931.15	Nfkbid	nuclear factor of kappa light polypeptide gene enhancer in B cells inhibitor, delta	7	-4.33268	-3.43535	-8.13297	2.15994e-07	1.33754e-06	6.6295	1	0	0	0	1	1	19	14	16	9	7	16	-4.38538	-6.06649	-5.99822	-6.11746	-4.77683	-4.987	-0.864119	-1.52628	-1.00375	-2.18368	-2.28174	-1.03321
ENSMUSG00000004891.16	Nes	nestin	3	-4.25985	-0.461325	-13.1465	1.40732e-10	2.37992e-09	13.2066	7	3	3	8	11	8	98	113	82	142	113	112	-2.06346	-3.25914	-3.19087	-2.03	-1.83823	-2.4845	1.47253	1.44229	1.31817	1.72321	1.63792	1.73617
ENSMUSG00000044629.5	Cnrip1	cannabinoid receptor interacting protein 1	11	-4.24665	0.0958183	-15.7285	7.44359e-12	1.96784e-10	16.1893	13	5	7	8	7	11	173	196	160	207	179	158	-1.21546	-2.60706	-2.09133	-2.03	-2.4549	-2.04841	2.28927	2.23413	2.27828	2.26536	2.29921	2.23073
ENSMUSG00000031442.21	Mcf2l	mcf.2 transforming sequence-like	8	-4.23989	-2.84693	-8.43549	1.28274e-07	8.52346e-07	7.13973	0	1	3	0	0	1	30	29	29	25	26	17	-5.97035	-4.48153	-3.19087	-6.11746	-6.36179	-4.987	-0.218784	-0.501614	-0.165505	-0.759186	-0.460709	-0.948324
ENSMUSG00000030351.5	Tspan11	tetraspanin 11	6	-4.23504	-1.07031	-11.7711	8.24273e-10	1.07707e-08	11.5415	4	2	3	3	3	9	70	87	60	92	70	72	-2.80042	-3.74456	-3.19087	-3.31011	-3.55444	-2.32404	0.99003	1.06695	0.870715	1.09977	0.950922	1.1023
ENSMUSG00000068962.7	Zfp114	zinc finger protein 114	7	-4.20329	-3.29702	-6.95476	1.84326e-06	8.67027e-06	4.86956	1	0	0	0	1	0	11	14	21	17	32	25	-4.38538	-6.06649	-5.99822	-6.11746	-4.77683	-6.57197	-1.62596	-1.52628	-0.621883	-1.30233	-0.166262	-0.405182
ENSMUSG00000031351.15	Zfp185	zinc finger protein 185	X	-4.20229	0.713382	-14.3151	3.51877e-11	7.12935e-10	15.3281	6	19	14	12	20	21	238	328	213	249	235	225	-2.26991	-0.78109	-1.14024	-1.47361	-1.00424	-1.1457	2.74832	2.97549	2.68994	2.53129	2.69095	2.73938
ENSMUSG00000060314.13	Zfp941	zinc finger protein 941	7	-4.20093	-3.20025	-7.21651	1.12651e-06	5.6731e-06	5.27524	1	0	0	1	1	1	16	15	13	24	23	6	-4.38538	-6.06649	-5.99822	-4.5325	-4.77683	-4.987	-1.10513	-1.43006	-1.29326	-0.816901	-0.634041	-2.37717
ENSMUSG00000021728.8	Emb	embigin	13	-4.19368	-0.325285	-10.0452	9.66457e-09	9.10643e-08	9.96095	2	8	8	6	5	18	129	117	111	163	111	107	-3.64842	-1.97903	-1.91076	-2.41703	-2.90236	-1.36251	1.86729	1.49226	1.75275	1.92154	1.61227	1.67059
ENSMUSG00000000627.15	Sema4f	sema domain, immunoglobulin domain (Ig), TM domain, and short cytoplasmic domain	6	-4.1747	-3.73637	-8.50214	1.14541e-07	7.72862e-07	7.01356	0	0	0	0	0	2	7	13	10	12	13	13	-5.97035	-6.06649	-5.99822	-6.11746	-6.36179	-4.25004	-2.24263	-1.62937	-1.65583	-1.78775	-1.43374	-1.32272
ENSMUSG00000025128.7	Bhlhe22	basic helix-loop-helix family, member e22	3	-4.17125	-3.48586	-8.10834	2.25471e-07	1.38696e-06	6.57103	1	0	0	0	0	2	13	17	13	16	14	8	-4.38538	-6.06649	-5.99822	-6.11746	-6.36179	-4.25004	-1.39463	-1.25497	-1.29326	-1.38722	-1.33065	-1.99014
ENSMUSG00000059022.15	Kcp	kielin/chordin-like protein	6	-4.16346	-2.13288	-7.95047	2.97469e-07	1.76541e-06	6.45927	0	2	2	2	3	7	38	30	22	27	33	23	-5.97035	-3.74456	-3.67629	-3.79554	-3.55444	-2.66508	0.117265	-0.45352	-0.556295	-0.650251	-0.122541	-0.523018
ENSMUSG00000021373.16	Cap2	CAP, adenylate cyclase-associated protein, 2 (yeast)	13	-4.1454	-0.250551	-13.8382	6.12253e-11	1.15086e-09	14.3043	7	5	7	9	7	7	138	154	115	127	138	102	-2.06346	-2.60706	-2.09133	-1.86954	-2.4549	-2.66508	1.96422	1.88721	1.8036	1.56274	1.92511	1.60187
ENSMUSG00000087670.1	9530036M11Rik	RIKEN cDNA 9530036M11 gene	6	-4.14337	-2.55689	-7.18685	1.19059e-06	5.95535e-06	5.2897	0	2	1	2	1	1	22	36	17	21	41	25	-5.97035	-3.74456	-4.41326	-3.79554	-4.77683	-4.987	-0.657668	-0.194432	-0.918865	-1.00535	0.18641	-0.405182
ENSMUSG00000045555.3	Mettl24	methyltransferase like 24	10	-4.1303	-3.37109	-7.93868	3.03727e-07	1.79895e-06	6.33079	1	0	0	1	1	0	15	13	14	14	18	11	-4.38538	-6.06649	-5.99822	-4.5325	-4.77683	-6.57197	-1.19532	-1.62937	-1.19017	-1.57363	-0.979176	-1.55405
ENSMUSG00000059049.14	Frem1	Fras1 related extracellular matrix protein 1	4	-4.09489	1.46409	-18.6593	4.24267e-13	1.71921e-11	19.5822	25	18	20	23	31	31	378	441	425	458	394	398	-0.297922	-0.857039	-0.64067	-0.562876	-0.384511	-0.594687	3.41463	3.40201	3.68487	3.40917	3.43525	3.56083
ENSMUSG00000028036.6	Ptgfr	prostaglandin F receptor	3	-4.0892	-3.35415	-8.13444	2.15441e-07	1.33467e-06	6.59541	1	0	0	0	1	1	16	15	10	13	20	14	-4.38538	-6.06649	-5.99822	-6.11746	-4.77683	-4.987	-1.10513	-1.43006	-1.65583	-1.67672	-0.831078	-1.21963
ENSMUSG00000028031.6	Dkk2	dickkopf WNT signaling pathway inhibitor 2	3	-4.07993	-2.91824	-8.34315	1.50202e-07	9.76183e-07	6.99476	3	1	0	0	0	0	25	34	20	33	26	32	-3.16299	-4.48153	-5.99822	-6.11746	-6.36179	-6.57197	-0.477096	-0.275732	-0.690596	-0.365522	-0.460709	-0.0552395
ENSMUSG00000035273.14	Hpse	heparanase	5	-4.06771	-3.78379	-8.40279	1.35631e-07	8.93222e-07	6.86405	0	0	0	0	1	0	12	10	6	13	17	13	-5.97035	-6.06649	-5.99822	-6.11746	-4.77683	-6.57197	-1.50566	-1.99194	-2.34771	-1.67672	-1.05935	-1.32272
ENSMUSG00000052779.4	4833418N17Rik	RIKEN cDNA 4833418N17 gene	7	-4.05311	-3.71703	-9.21062	3.55533e-08	2.79137e-07	7.86995	0	0	0	0	0	1	10	9	8	18	15	19	-5.97035	-6.06649	-5.99822	-6.11746	-6.36179	-4.987	-1.7572	-2.13633	-1.96069	-1.22216	-1.23443	-0.792205
ENSMUSG00000030671.9	Pde3b	phosphodiesterase 3B, cGMP-inhibited	7	-4.03797	-1.97087	-7.58188	5.75377e-07	3.13391e-06	5.9198	0	2	3	4	4	3	23	34	35	37	32	41	-5.97035	-3.74456	-3.19087	-2.94754	-3.19187	-3.76461	-0.594932	-0.275732	0.101599	-0.202792	-0.166262	0.297432
ENSMUSG00000034488.14	Edil3	EGF-like repeats and discoidin I-like domains 3	13	-4.03357	-3.58439	-7.25049	1.05747e-06	5.36368e-06	5.31097	1	0	0	0	0	1	11	12	17	8	13	16	-4.38538	-6.06649	-5.99822	-6.11746	-6.36179	-4.987	-1.62596	-1.7404	-0.918865	-2.34415	-1.43374	-1.03321
ENSMUSG00000043017.9	Ptgir	prostaglandin I receptor (IP)	7	-4.02371	-3.44699	-8.25072	1.76098e-07	1.12187e-06	6.74689	0	1	0	1	1	2	15	12	12	5	11	6	-5.97035	-4.48153	-5.99822	-4.5325	-4.77683	-4.25004	-1.19532	-1.7404	-1.40429	-2.97218	-1.66507	-2.37717
ENSMUSG00000052430.15	Bmpr1b	bone morphogenetic protein receptor, type 1B	3	-4.0216	-2.25011	-8.98331	5.14051e-08	3.83496e-07	7.90203	2	1	2	1	0	1	39	46	31	40	38	46	-3.64842	-4.48153	-3.67629	-4.5325	-6.36179	-4.987	0.15426	0.154902	-0.0708682	-0.0917609	0.0781567	0.461551
ENSMUSG00000057719.11	Sh3rf2	SH3 domain containing ring finger 2	18	-4.01797	1.7055	-18.0035	7.76265e-13	2.82869e-11	19.2177	22	32	22	34	32	41	393	581	446	547	494	406	-0.478494	-0.0441249	-0.506369	-0.00894035	-0.339423	-0.196928	3.4707	3.79938	3.75437	3.6651	3.7612	3.5895
ENSMUSG00000040703.11	Cyp2s1	cytochrome P450, family 2, subfamily s, polypeptide 1	7	-3.98496	-1.74314	-8.69889	8.22595e-08	5.8017e-07	7.70091	3	2	2	0	5	2	48	61	41	58	53	51	-3.16299	-3.74456	-3.67629	-6.11746	-2.90236	-4.25004	0.450392	0.558258	0.326891	0.438754	0.552837	0.608893
ENSMUSG00000063296.5	Tmem117	transmembrane protein 117	15	-3.96986	-1.29193	-8.54135	1.07186e-07	7.30552e-07	7.53831	1	3	5	4	4	9	41	66	59	56	64	38	-4.38538	-3.25914	-2.53879	-2.94754	-3.19187	-2.32404	0.225518	0.671026	0.84667	0.388568	0.822597	0.189179
ENSMUSG00000000732.9	Icosl	icos ligand	10	-3.961	-2.5126	-6.65014	3.30789e-06	1.45361e-05	4.41523	1	2	0	1	1	2	12	41	18	51	37	25	-4.38538	-3.74456	-5.99822	-4.5325	-4.77683	-4.25004	-1.50566	-0.00921745	-0.838695	0.25489	0.0401888	-0.405182
ENSMUSG00000026639.18	Lamb3	laminin, beta 3	1	-3.9321	3.0488	-26.3719	1.13143e-15	1.14933e-13	25.7867	61	68	65	71	109	117	1035	1314	1053	1354	1261	985	0.972168	1.03154	1.0352	1.04241	1.413	1.30455	4.86659	4.97604	4.99283	4.97193	5.11229	4.8671
ENSMUSG00000029765.12	Plxna4	plexin A4	6	-3.92389	0.668381	-14.2766	3.67748e-11	7.40759e-10	15.3312	14	11	13	9	18	25	215	233	232	251	255	203	-1.11237	-1.54293	-1.24333	-1.86954	-1.15234	-0.899542	2.60202	2.48302	2.81294	2.5428	2.80855	2.59128
ENSMUSG00000060961.15	Slc4a4	solute carrier family 4 (anion exchanger), member 4	5	-3.8943	-2.65181	-8.77756	7.21579e-08	5.16493e-07	7.49897	0	1	1	1	1	3	14	23	15	38	28	30	-5.97035	-4.48153	-4.41326	-4.5325	-4.77683	-3.76461	-1.29154	-0.829668	-1.09395	-0.164824	-0.35574	-0.14687
ENSMUSG00000006651.8	Aplp1	amyloid beta (A4) precursor-like protein 1	7	-3.87573	3.55067	-27.7914	4.5605e-16	5.25341e-14	26.9315	104	101	105	82	101	147	1693	1916	1593	1974	1931	1461	1.73701	1.59884	1.72288	1.24886	1.30354	1.6326	5.57627	5.52	5.58984	5.51566	5.72688	5.43563
ENSMUSG00000020154.10	Ptprb	protein tyrosine phosphatase, receptor type, B	10	-3.83429	1.99345	-23.219	1.01786e-14	7.39992e-13	23.28	27	42	39	36	41	38	539	691	526	688	524	494	-0.188987	0.342898	0.305559	0.0723597	0.0132485	-0.305181	3.92596	4.04933	3.99214	3.9957	3.84617	3.87222
ENSMUSG00000050069.3	Grem2	gremlin 2, DAN family BMP antagonist	1	-3.82951	-1.25071	-10.0367	9.78918e-09	9.2063e-08	9.70183	7	2	3	2	6	3	55	81	58	62	61	47	-2.06346	-3.74456	-3.19087	-3.79554	-2.66135	-3.76461	0.644895	0.964471	0.822217	0.534173	0.753885	0.492248
ENSMUSG00000040653.6	Ppp1r14c	protein phosphatase 1, regulatory inhibitor subunit 14C	10	-3.80284	0.278757	-11.9313	6.65317e-10	8.94589e-09	12.6443	13	15	5	12	6	18	174	187	140	229	176	187	-1.21546	-1.1123	-2.53879	-1.47361	-2.66135	-1.36251	2.29756	2.16649	2.08628	2.41074	2.27489	2.47314
ENSMUSG00000062012.14	Zfp13	zinc finger protein 13	17	-3.79349	0.537321	-12.7327	2.35623e-10	3.67072e-09	13.6635	7	16	15	16	13	21	195	251	149	235	169	192	-2.06346	-1.0221	-1.04403	-1.07307	-1.6069	-1.1457	2.4615	2.59016	2.17585	2.44797	2.21651	2.51111
ENSMUSG00000013418.8	B4galnt2	beta-1,4-N-acetyl-galactosaminyl transferase 2	11	-3.77789	-3.73417	-6.37353	5.68719e-06	2.36862e-05	3.88498	0	1	0	0	1	0	12	16	6	8	18	6	-5.97035	-4.48153	-5.99822	-6.11746	-4.77683	-6.57197	-1.50566	-1.33986	-2.34771	-2.34415	-0.979176	-2.37717
ENSMUSG00000055313.14	Pgbd1	piggyBac transposable element derived 1	13	-3.69254	-2.31317	-8.06908	2.41485e-07	1.47083e-06	6.64262	4	1	1	2	2	2	30	30	35	16	22	13	-2.80042	-4.48153	-4.41326	-3.79554	-4.03986	-4.25004	-0.218784	-0.45352	0.101599	-1.38722	-0.696777	-1.32272
ENSMUSG00000070407.5	Hs3st3b1	heparan sulfate (glucosamine) 3-O-sulfotransferase 3B1	11	-3.68603	-3.69279	-7.084	1.44374e-06	7.02498e-06	5.04429	0	2	0	0	0	0	15	10	12	17	11	8	-5.97035	-3.74456	-5.99822	-6.11746	-6.36179	-6.57197	-1.19532	-1.99194	-1.40429	-1.30233	-1.66507	-1.99014
ENSMUSG00000044400.1	Sowahd	sosondowah ankyrin repeat domain family member D	X	-3.67504	-3.66079	-6.79454	2.50308e-06	1.13561e-05	4.56096	0	1	0	0	0	2	10	11	9	8	11	13	-5.97035	-4.48153	-5.99822	-6.11746	-6.36179	-4.25004	-1.7572	-1.86069	-1.80022	-2.34415	-1.66507	-1.32272
ENSMUSG00000030494.13	Rhpn2	rhophilin, Rho GTPase binding protein 2	7	-3.66137	0.348999	-14.1957	4.03621e-11	7.99212e-10	15.1489	11	13	10	16	12	9	154	203	152	211	176	189	-1.44678	-1.31161	-1.6059	-1.07307	-1.71793	-2.32404	2.12194	2.28463	2.20452	2.2929	2.27489	2.48845
ENSMUSG00000042807.15	Hecw2	HECT, C2 and WW domain containing E3 ubiquitin protein ligase 2	1	-3.65851	0.361067	-14.9357	1.75149e-11	4.0336e-10	15.9236	13	10	14	8	13	13	165	192	192	211	186	155	-1.21546	-1.67418	-1.14024	-2.03	-1.6069	-1.81708	2.22117	2.20446	2.54057	2.2929	2.3544	2.20316
ENSMUSG00000052135.8	Foxo6	forkhead box O6	4	-3.64607	0.54688	-12.6399	2.65022e-10	4.0731e-09	13.5153	12	9	13	17	23	27	164	205	131	182	200	190	-1.32649	-1.81857	-1.24333	-0.988182	-0.807202	-0.790607	2.21242	2.29874	1.99077	2.08014	2.45883	2.49604
ENSMUSG00000078502.10	Gm13212	predicted gene 13212	4	-3.6384	-1.57619	-8.36803	1.43933e-07	9.42874e-07	7.17648	3	3	1	2	7	5	46	40	27	55	46	47	-3.16299	-3.25914	-4.41326	-3.79554	-2.4549	-3.11254	0.389638	-0.0444069	-0.266788	0.362805	0.350529	0.492248
ENSMUSG00000026228.6	Htr2b	5-hydroxytryptamine (serotonin) receptor 2B	1	-3.637	-3.30591	-5.49164	3.42346e-05	0.000116346	2.37145	0	3	0	0	2	2	8	13	22	9	13	7	-5.97035	-3.25914	-5.99822	-6.11746	-4.03986	-4.25004	-2.06206	-1.62937	-0.556295	-2.18368	-1.43374	-2.17072
ENSMUSG00000032243.8	Itga11	integrin alpha 11	9	-3.62388	5.99867	-67.6318	7.5953e-23	3.85978e-19	42.3491	578	634	555	736	792	904	8117	9315	7392	8606	7927	6761	4.20583	4.24298	4.11942	4.40708	4.26848	4.24901	7.8373	7.80116	7.8037	7.6396	7.76402	7.64552
ENSMUSG00000037138.18	Aff3	AF4/FMR2 family, member 3	1	-3.60978	1.19547	-16.1469	4.81018e-12	1.36405e-10	17.4365	22	17	22	28	36	25	269	331	260	317	310	229	-0.478494	-0.93721	-0.506369	-0.284575	-0.171966	-0.899542	2.92462	2.98861	2.97699	2.879	3.08982	2.76474
ENSMUSG00000040488.17	Ltbp4	latent transforming growth factor beta binding protein 4	7	-3.59246	6.72828	-73.6606	1.6801e-23	2.49175e-19	43.9875	976	1047	966	983	1196	1515	13238	15222	12596	15892	14224	11856	4.96113	4.96624	4.9184	4.82432	4.86281	4.99361	8.54293	8.50966	8.57259	8.52445	8.60746	8.45578
ENSMUSG00000052726.15	Kcnt2	potassium channel, subfamily T, member 2	1	-3.58773	0.792926	-14.2758	3.68107e-11	7.40759e-10	15.439	11	22	14	24	17	21	194	239	209	240	235	227	-1.44678	-0.57464	-1.14024	-0.502755	-1.23251	-1.1457	2.45411	2.51962	2.66266	2.47828	2.69095	2.75212
ENSMUSG00000048373.8	Fgfbp1	fibroblast growth factor binding protein 1	5	-3.57831	-1.89294	-7.41296	7.83214e-07	4.10599e-06	5.66359	4	1	1	5	2	3	34	26	28	48	44	31	-2.80042	-4.48153	-4.41326	-2.65803	-4.03986	-3.76461	-0.0409966	-0.656336	-0.215258	0.168302	0.287104	-0.100327
ENSMUSG00000031255.14	Sytl4	synaptotagmin-like 4	X	-3.57684	-3.31916	-6.36895	5.73892e-06	2.38548e-05	3.90681	1	1	0	0	2	0	14	14	13	13	21	10	-4.38538	-4.48153	-5.99822	-6.11746	-4.03986	-6.57197	-1.29154	-1.52628	-1.29326	-1.67672	-0.762365	-1.68529
ENSMUSG00000026829.9	Gbgt1	globoside alpha-1,3-N-acetylgalactosaminyltransferase 1	2	-3.54938	-3.28311	-5.62385	2.59937e-05	9.13753e-05	2.59511	2	0	0	0	3	2	9	14	10	20	7	13	-3.64842	-6.06649	-5.99822	-6.11746	-3.55444	-4.25004	-1.90159	-1.52628	-1.65583	-1.07406	-2.28174	-1.32272
ENSMUSG00000033170.14	Card10	caspase recruitment domain family, member 10	15	-3.54833	-0.132444	-12.7464	2.31614e-10	3.62349e-09	13.4061	6	10	9	9	8	14	99	141	107	146	125	93	-2.26991	-1.67418	-1.75029	-1.86954	-2.27433	-1.71399	1.4871	1.7604	1.70004	1.76315	1.78291	1.46929
ENSMUSG00000020354.15	Sgcd	sarcoglycan, delta (dystrophin-associated glycoprotein)	11	-3.53809	-1.07974	-10.3538	6.08706e-09	6.09569e-08	10.2938	6	5	4	3	5	1	70	74	71	86	74	66	-2.26991	-2.60706	-2.8283	-3.31011	-2.90236	-4.987	0.99003	0.834912	1.11172	1.00302	1.03054	0.977675
ENSMUSG00000026483.13	Fam129a	family with sequence similarity 129, member A	1	-3.53631	0.963297	-18.7056	4.06863e-13	1.65774e-11	19.5251	19	19	21	17	17	17	260	313	225	348	267	238	-0.684945	-0.78109	-0.571957	-0.988182	-1.23251	-1.44268	2.87562	2.90806	2.76884	3.0134	2.87477	2.82024
ENSMUSG00000044641.7	Pard6b	par-6 family cell polarity regulator beta	2	-3.53468	1.68172	-21.3102	4.4303e-14	2.5369e-12	21.8603	32	30	30	30	30	38	405	457	370	493	487	394	0.0520209	-0.135755	-0.0674846	-0.186727	-0.431054	-0.305181	3.51404	3.45337	3.48518	3.5153	3.74063	3.54627
ENSMUSG00000024451.9	Arap3	ArfGAP with RhoGAP domain, ankyrin repeat and PH domain 3	18	-3.5288	-3.71619	-6.29958	6.58524e-06	2.69348e-05	3.68661	0	0	0	1	1	0	3	8	9	16	19	17	-5.97035	-6.06649	-5.99822	-4.5325	-4.77683	-6.57197	-3.34217	-2.29679	-1.80022	-1.38722	-0.903228	-0.948324
ENSMUSG00000109145.1	Gm20744	predicted gene, 20744	7	-3.49183	0.00393788	-9.59701	1.92624e-08	1.64753e-07	9.52875	8	9	8	5	23	22	93	138	109	146	144	102	-1.88288	-1.81857	-1.91076	-2.65803	-0.807202	-1.08011	1.39737	1.72949	1.72664	1.76315	1.9863	1.60187
ENSMUSG00000040181.14	Fmo1	flavin containing monooxygenase 1	1	-3.48831	-0.315683	-10.7412	3.45617e-09	3.76623e-08	10.9737	4	10	8	7	15	7	82	111	91	133	119	91	-2.80042	-1.67418	-1.91076	-2.21057	-1.40759	-2.66508	1.2168	1.41664	1.46755	1.62909	1.71224	1.43809
ENSMUSG00000071317.4	Bves	blood vessel epicardial substance	10	-3.46881	1.34306	-13.8409	6.10298e-11	1.14865e-09	15.2401	29	25	22	29	23	33	253	388	339	348	333	276	-0.0877038	-0.394067	-0.506369	-0.234822	-0.807202	-0.505878	2.83632	3.21751	3.35912	3.0134	3.19291	3.03353
ENSMUSG00000029821.15	Gsdme	gasdermin E	6	-3.45353	-0.0438585	-10.2876	6.71661e-09	6.64094e-08	10.5355	15	14	4	6	15	9	112	153	111	159	111	124	-1.01615	-1.20851	-2.8283	-2.41703	-1.40759	-2.32404	1.66426	1.87784	1.75275	1.8858	1.61227	1.88239
ENSMUSG00000020961.15	Ston2	stonin 2	12	-3.44886	0.417384	-14.228	3.88888e-11	7.75216e-10	15.2014	10	18	9	18	14	20	152	170	137	208	177	142	-1.57803	-0.857039	-1.75029	-0.908011	-1.50381	-1.21442	2.10314	2.02937	2.05514	2.27229	2.28305	2.07721
ENSMUSG00000029095.17	Ablim2	actin-binding LIM protein 2	5	-3.43023	-2.9549	-6.02037	1.15304e-05	4.40969e-05	3.32709	0	3	1	2	0	2	13	22	15	15	14	14	-5.97035	-3.25914	-4.41326	-3.79554	-6.36179	-4.25004	-1.39463	-0.892404	-1.09395	-1.47741	-1.33065	-1.21963
ENSMUSG00000028664.14	Ephb2	Eph receptor B2	4	-3.4278	-2.11763	-8.22871	1.82924e-07	1.16037e-06	6.84173	4	1	1	2	2	4	25	30	23	31	28	28	-2.80042	-4.48153	-4.41326	-3.79554	-4.03986	-3.40204	-0.477096	-0.45352	-0.493559	-0.454331	-0.35574	-0.244717
ENSMUSG00000029838.11	Ptn	pleiotrophin	6	-3.41537	5.12993	-51.7165	8.63446e-21	1.28058e-17	37.7228	307	395	392	379	423	506	4227	4829	4179	4465	3869	3524	3.2941	3.56104	3.61833	3.45049	3.36443	3.41245	6.89607	6.8534	6.98097	6.693	6.7293	6.7056
ENSMUSG00000073988.13	Ttpa	tocopherol (alpha) transfer protein	4	-3.40946	-2.26444	-5.89041	1.50173e-05	5.58058e-05	3.11123	2	0	3	3	2	5	12	23	26	28	28	29	-3.64842	-6.06649	-3.19087	-3.31011	-4.03986	-3.11254	-1.50566	-0.829668	-0.320228	-0.598721	-0.35574	-0.194964
ENSMUSG00000053007.9	Creb5	cAMP responsive element binding protein 5	6	-3.39822	-3.30813	-6.06797	1.04725e-05	4.05213e-05	3.39918	2	0	1	0	2	0	14	15	14	17	10	9	-3.64842	-6.06649	-4.41326	-6.11746	-4.03986	-6.57197	-1.29154	-1.43006	-1.19017	-1.30233	-1.79631	-1.82968
ENSMUSG00000015354.8	Pcolce2	procollagen C-endopeptidase enhancer 2	9	-3.39536	-0.380035	-5.88573	1.51613e-05	5.62705e-05	3.26055	24	4	3	3	11	18	106	110	51	137	84	124	-0.355637	-2.89657	-3.19087	-3.31011	-1.83823	-1.36251	1.58519	1.40365	0.638352	1.67168	1.21225	1.88239
ENSMUSG00000020183.11	Cpm	carboxypeptidase M	10	-3.37877	-2.92523	-5.46528	3.61752e-05	0.000122184	2.32792	1	0	2	1	0	5	10	15	19	21	16	18	-4.38538	-6.06649	-3.67629	-4.5325	-6.36179	-3.11254	-1.7572	-1.43006	-0.762746	-1.00535	-1.14424	-0.868154
ENSMUSG00000000142.15	Axin2	axin 2	11	-3.37071	-1.28575	-7.82935	3.6875e-07	2.11646e-06	6.59028	6	1	7	3	3	8	42	58	45	58	57	46	-2.26991	-4.48153	-2.09133	-3.31011	-3.55444	-2.4845	0.25987	0.486108	0.459647	0.438754	0.65686	0.461551
ENSMUSG00000005583.16	Mef2c	myocyte enhancer factor 2C	13	-3.37028	-1.47258	-7.56144	5.97133e-07	3.23924e-06	6.03998	5	3	1	6	4	10	35	42	30	56	30	40	-2.51092	-3.25914	-4.41326	-2.41703	-3.19187	-2.17965	0.00022602	0.0251341	-0.117411	0.388568	-0.257893	0.262243
ENSMUSG00000043300.2	B3galnt1	UDP-GalNAc:betaGlcNAc beta 1,3-galactosaminyltransferase, polypeptide 1	3	-3.33953	-2.53464	-5.87305	1.55593e-05	5.76178e-05	3.0822	1	1	2	1	6	1	15	26	20	35	12	13	-4.38538	-4.48153	-3.67629	-4.5325	-2.66135	-4.987	-1.19532	-0.656336	-0.690596	-0.281864	-1.54477	-1.32272
ENSMUSG00000020333.17	Acsl6	acyl-CoA synthetase long-chain family member 6	11	-3.33516	-2.6862	-5.227	5.97774e-05	0.000192563	1.90031	1	5	0	0	4	1	23	16	16	31	19	21	-4.38538	-2.60706	-5.99822	-6.11746	-3.19187	-4.987	-0.594932	-1.33986	-1.00375	-0.454331	-0.903228	-0.651343
ENSMUSG00000062980.15	Cped1	cadherin-like and PC-esterase domain containing 1	6	-3.29221	-1.17262	-9.37555	2.73116e-08	2.22804e-07	8.84629	3	3	6	8	4	5	44	60	39	64	59	50	-3.16299	-3.25914	-2.29778	-2.03	-3.19187	-3.11254	0.326212	0.534606	0.255633	0.579616	0.706188	0.580604
ENSMUSG00000043008.9	Klhl6	kelch-like 6	16	-3.28775	-0.0325391	-13.5402	8.72513e-11	1.55906e-09	14.3078	10	8	10	12	12	14	96	138	92	133	121	106	-1.57803	-1.97903	-1.6059	-1.47361	-1.71793	-1.71399	1.44294	1.72949	1.48323	1.62909	1.73618	1.6571
ENSMUSG00000024084.8	Qpct	glutaminyl-peptide cyclotransferase (glutaminyl cyclase)	17	-3.28235	0.0525725	-11.8518	7.39774e-10	9.78732e-09	12.5377	6	11	16	12	11	23	107	133	117	120	111	97	-2.26991	-1.54293	-0.953828	-1.47361	-1.83823	-1.01738	1.59867	1.67644	1.82837	1.48128	1.61227	1.52972
ENSMUSG00000086742.8	Gm16201	predicted gene 16201	7	-3.24771	-2.73441	-6.02543	1.14128e-05	4.37824e-05	3.31807	1	2	0	3	4	3	14	9	18	14	16	12	-4.38538	-3.74456	-5.99822	-3.31011	-3.19187	-3.76461	-1.29154	-2.13633	-0.838695	-1.57363	-1.14424	-1.43375
ENSMUSG00000025572.17	Tmc6	transmembrane channel-like gene family 6	11	-3.24222	2.44465	-21.9282	2.71628e-14	1.707e-12	22.7912	62	53	57	65	67	89	597	700	565	686	661	492	0.995437	0.674974	0.847268	0.915958	0.715025	0.911849	4.07327	4.06798	4.09524	3.99151	4.18097	3.86637
ENSMUSG00000056069.10	Otulinl	OTU deubiquitinase with linear linkage specificity like	15	-3.22959	-2.14888	-5.6055	2.7003e-05	9.4453e-05	2.63156	1	6	1	7	2	3	31	35	15	29	13	15	-4.38538	-2.36605	-4.41326	-2.21057	-4.03986	-3.76461	-0.172241	-0.23451	-1.09395	-0.548968	-1.43374	-1.12341
ENSMUSG00000040537.17	Adam22	a disintegrin and metallopeptidase domain 22	5	-3.22365	2.71802	-18.4165	5.29434e-13	2.0609e-11	20.0503	50	94	67	72	110	114	710	744	756	782	680	621	0.687865	1.49575	1.07859	1.06244	1.42611	1.26724	4.32317	4.15587	4.51505	4.18034	4.22182	4.202
ENSMUSG00000036553.16	Sh3tc1	SH3 domain and tetratricopeptide repeats 1	5	-3.2176	1.7359	-20.0502	1.25288e-13	6.11235e-12	21.033	31	38	33	41	48	58	322	450	325	418	373	313	0.00693306	0.200294	0.0678673	0.257575	0.238122	0.298398	3.18363	3.43113	3.29837	3.27747	3.35633	3.21471
ENSMUSG00000040584.8	Abcb1a	ATP-binding cassette, sub-family B (MDR/TAP), member 1A	5	-3.19637	-0.000734275	-10.14	8.37554e-09	8.02958e-08	10.3167	15	9	6	12	14	26	101	121	85	150	91	88	-1.01615	-1.81857	-2.29778	-1.47361	-1.50381	-0.844047	1.51581	1.54056	1.3697	1.80201	1.32707	1.39
ENSMUSG00000023886.10	Smoc2	SPARC related modular calcium binding 2	17	-3.19381	4.20087	-46.2823	6.09541e-20	5.65007e-17	35.5088	181	229	189	209	265	301	1965	2367	1911	2201	1953	1756	2.53348	2.77586	2.56783	2.59334	2.69078	2.66405	5.79116	5.82489	5.85234	5.67266	5.74322	5.70088
ENSMUSG00000023224.12	Serping1	serine (or cysteine) peptidase inhibitor, clade G, member 1	2	-3.16585	-0.48677	-11.1848	1.84097e-09	2.15838e-08	11.5477	7	6	10	7	14	9	71	97	76	74	76	64	-2.06346	-2.36605	-1.6059	-2.21057	-1.50381	-2.32404	1.01035	1.22307	1.20924	0.787558	1.06876	0.93362
ENSMUSG00000063142.15	Kcnma1	potassium large conductance calcium-activated channel, subfamily M, alpha member 1	14	-3.13209	-3.05575	-6.72628	2.85468e-06	1.27562e-05	4.44972	1	0	1	1	2	2	8	13	9	16	15	18	-4.38538	-6.06649	-4.41326	-4.5325	-4.03986	-4.25004	-2.06206	-1.62937	-1.80022	-1.38722	-1.23443	-0.868154
ENSMUSG00000072244.11	Trim6	tripartite motif-containing 6	7	-3.13156	-0.557376	-10.1128	8.7259e-09	8.31708e-08	10.1476	12	4	7	11	8	12	76	86	60	80	62	55	-1.32649	-2.89657	-2.09133	-1.5939	-2.27433	-1.92811	1.10787	1.05037	0.870715	0.899306	0.777154	0.716809
ENSMUSG00000053395.15	Cacng8	calcium channel, voltage-dependent, gamma subunit 8	7	-3.13089	-2.84105	-6.02426	1.144e-05	4.38643e-05	3.33842	1	2	1	0	1	4	15	19	18	19	9	16	-4.38538	-3.74456	-4.41326	-6.11746	-4.77683	-3.40204	-1.19532	-1.09885	-0.838695	-1.14621	-1.9407	-1.03321
ENSMUSG00000054793.8	Cadm4	cell adhesion molecule 4	7	-3.12632	0.432121	-12.1429	5.03152e-10	7.03986e-09	13.0614	16	22	9	19	23	18	144	178	133	139	145	103	-0.925953	-0.57464	-1.75029	-0.832063	-0.807202	-1.36251	2.0254	2.09552	2.01255	1.69251	1.99625	1.61588
ENSMUSG00000000782.16	Tcf7	transcription factor 7, T cell specific	11	-3.11674	-2.82951	-6.3649	5.78506e-06	2.40264e-05	3.90242	2	0	2	2	2	3	15	14	13	14	12	9	-3.64842	-6.06649	-3.67629	-3.79554	-4.03986	-3.76461	-1.19532	-1.52628	-1.29326	-1.57363	-1.54477	-1.82968
ENSMUSG00000053626.5	Tll1	tolloid-like	8	-3.11486	1.78234	-14.2374	3.84686e-11	7.68906e-10	15.7964	54	45	25	46	34	47	421	397	365	468	344	342	0.797837	0.441302	-0.325797	0.421694	-0.253266	-0.00211154	3.56987	3.25055	3.46558	3.44029	3.23973	3.34235
ENSMUSG00000043501.5	Lgals2	lectin, galactose-binding, soluble 2	15	-3.10945	-1.63082	-7.71409	4.53196e-07	2.53636e-06	6.26825	2	3	3	3	8	9	30	34	27	46	30	21	-3.64842	-3.25914	-3.19087	-3.31011	-2.27433	-2.32404	-0.218784	-0.275732	-0.266788	0.107548	-0.257893	-0.651343
ENSMUSG00000028339.17	Col15a1	collagen, type XV, alpha 1	4	-3.10454	-1.13709	-7.34352	8.90062e-07	4.60429e-06	5.79849	7	6	1	10	15	11	40	42	40	47	31	32	-2.06346	-2.36605	-4.41326	-1.72515	-1.40759	-2.04841	0.190329	0.0251341	0.291702	0.138245	-0.21135	-0.0552395
ENSMUSG00000051669.6	AU021092	expressed sequence AU021092	16	-3.09793	1.48564	-15.5982	8.54464e-12	2.21162e-10	17.1457	31	30	32	38	38	38	274	358	289	363	326	229	0.00693306	-0.135755	0.0241459	0.149322	-0.0950044	-0.305181	2.95114	3.10157	3.12927	3.0742	3.16231	2.76474
ENSMUSG00000053475.5	Tnfaip6	tumor necrosis factor alpha induced protein 6	2	-3.09755	-0.655245	-9.47854	2.32021e-08	1.93647e-07	9.19891	5	8	5	11	14	9	66	76	45	79	54	62	-2.51092	-1.97903	-2.53879	-1.5939	-1.50381	-2.32404	0.905761	0.873131	0.459647	0.881272	0.579554	0.888177
ENSMUSG00000021319.7	Sfrp4	secreted frizzled-related protein 4	13	-3.07127	-2.67466	-5.67127	2.3561e-05	8.36765e-05	2.69819	4	0	1	3	2	2	11	17	14	23	16	15	-2.80042	-6.06649	-4.41326	-3.31011	-4.03986	-4.25004	-1.62596	-1.25497	-1.19017	-0.877022	-1.14424	-1.12341
ENSMUSG00000000753.15	Serpinf1	serine (or cysteine) peptidase inhibitor, clade F, member 1	11	-3.06896	4.68586	-40.3995	6.64175e-19	3.64829e-16	33.5273	279	283	296	357	376	441	2764	3047	2403	2886	2722	2261	3.15636	3.08071	3.21367	3.36433	3.19472	3.2143	6.28328	6.18915	6.18277	6.06349	6.22209	6.06546
ENSMUSG00000032456.13	Nmnat3	nicotinamide nucleotide adenylyltransferase 3	9	-3.06802	-2.96974	-6.04197	1.10374e-05	4.24522e-05	3.33126	1	0	2	1	4	4	10	14	10	11	12	8	-4.38538	-6.06649	-3.67629	-4.5325	-3.19187	-3.40204	-1.7572	-1.52628	-1.65583	-1.90805	-1.54477	-1.99014
ENSMUSG00000032011.5	Thy1	thymus cell antigen 1, theta	9	-3.06631	-2.9141	-4.92507	0.000113963	0.000344235	1.32133	4	1	0	1	3	6	19	15	9	9	12	4	-2.80042	-4.48153	-5.99822	-4.5325	-3.55444	-2.87153	-0.864119	-1.43006	-1.80022	-2.18368	-1.54477	-2.90768
ENSMUSG00000038295.14	Atg9b	autophagy related 9B	5	-3.06449	-2.3887	-5.09717	7.88003e-05	0.000247028	1.64475	0	2	2	4	2	11	17	13	11	25	17	28	-5.97035	-3.74456	-3.67629	-2.94754	-4.03986	-2.04841	-1.02024	-1.62937	-1.52459	-0.759186	-1.05935	-0.244717
ENSMUSG00000032373.15	Car12	carbonic anhydrase 12	9	-3.05879	-1.74114	-5.52237	3.21059e-05	0.000109968	2.53561	6	2	3	0	4	8	41	43	25	33	48	37	-2.26991	-3.74456	-3.19087	-6.11746	-3.19187	-2.4845	0.225518	0.0586866	-0.375723	-0.365522	0.411283	0.151211
ENSMUSG00000021062.15	Rab15	RAB15, member RAS oncogene family	12	-3.05162	-3.31052	-5.76392	1.94612e-05	7.0466e-05	2.84509	0	1	2	0	1	1	11	15	8	20	9	10	-5.97035	-4.48153	-3.67629	-6.11746	-4.77683	-4.987	-1.62596	-1.43006	-1.96069	-1.07406	-1.9407	-1.68529
ENSMUSG00000069227.4	Gprin1	G protein-regulated inducer of neurite outgrowth 1	13	-2.99569	0.104115	-9.84095	1.31971e-08	1.20004e-07	9.9765	12	15	10	10	18	12	108	167	78	140	122	116	-1.32649	-1.1123	-1.6059	-1.72515	-1.15234	-1.92811	1.61203	2.00376	1.24647	1.70282	1.74801	1.78658
ENSMUSG00000032841.15	Prr5l	proline rich 5 like	2	-2.99348	-1.96943	-6.96797	1.7976e-06	8.48568e-06	5.07029	3	2	3	3	6	2	26	39	20	20	26	22	-3.16299	-3.74456	-3.19087	-3.31011	-2.66135	-4.25004	-0.421601	-0.0804761	-0.690596	-1.07406	-0.460709	-0.585754
ENSMUSG00000027254.13	Map1a	microtubule-associated protein 1 A	2	-2.99124	5.06628	-40.439	6.52896e-19	3.64829e-16	33.6148	345	391	386	447	516	605	3118	3669	3378	3989	3424	3077	3.4622	3.54638	3.5961	3.68828	3.65083	3.67002	6.45712	6.45711	6.67402	6.53038	6.55305	6.50994
ENSMUSG00000049281.16	Scn3b	sodium channel, voltage-gated, type III, beta	9	-2.98978	0.997208	-12.1941	4.70531e-10	6.65248e-09	13.2562	20	20	24	26	32	50	165	221	207	187	190	195	-0.612795	-0.708941	-0.383512	-0.389544	-0.339423	0.0862443	2.22117	2.40691	2.64882	2.11914	2.38502	2.53342
ENSMUSG00000031785.16	Adgrg1	adhesion G protein-coupled receptor G1	8	-2.98408	1.56656	-18.9264	3.33561e-13	1.40541e-11	20.1051	32	29	35	40	40	53	268	323	284	393	307	303	0.0520209	-0.18385	0.151525	0.222385	-0.0219409	0.1695	2.91926	2.95337	3.10414	3.18861	3.07581	3.16795
ENSMUSG00000029576.17	Radil	Ras association and DIL domains	5	-2.98105	-0.0363833	-11.5099	1.17446e-09	1.44672e-08	12.1111	9	12	10	12	14	14	97	112	81	142	124	84	-1.72242	-1.42264	-1.6059	-1.47361	-1.50381	-1.71399	1.45781	1.42952	1.30058	1.72321	1.77137	1.32327
ENSMUSG00000026249.10	Serpine2	serine (or cysteine) peptidase inhibitor, clade E, member 2	1	-2.97494	2.65761	-22.6871	1.51559e-14	1.04063e-12	23.4485	64	80	72	91	82	127	669	704	572	673	636	564	1.04088	1.26442	1.18169	1.39824	1.00453	1.42239	4.23742	4.0762	4.11298	3.96392	4.12539	4.06322
ENSMUSG00000027966.20	Col11a1	collagen, type XI, alpha 1	3	-2.97223	-1.75574	-6.21361	7.81628e-06	3.14744e-05	3.79678	4	2	3	1	4	9	29	27	35	33	43	25	-2.80042	-3.74456	-3.19087	-4.5325	-3.19187	-2.32404	-0.266878	-0.602897	0.101599	-0.365522	0.254314	-0.405182
ENSMUSG00000036560.14	Lgi4	leucine-rich repeat LGI family, member 4	7	-2.9654	-2.62698	-4.16348	0.0006008	0.00152655	-0.150514	2	4	0	2	1	7	9	25	15	30	8	12	-3.64842	-2.89657	-5.99822	-3.79554	-4.77683	-2.66508	-1.90159	-0.711832	-1.09395	-0.500874	-2.10117	-1.43375
ENSMUSG00000062591.5	Tubb4a	tubulin, beta 4A class IVA	17	-2.94158	1.58865	-20.2147	1.09024e-13	5.42598e-12	21.1631	35	38	32	30	50	52	289	363	278	365	296	285	0.1794	0.200294	0.0241459	-0.186727	0.296421	0.142278	3.0279	3.12155	3.07339	3.08212	3.02326	3.07974
ENSMUSG00000074227.12	Spint2	serine protease inhibitor, Kunitz type 2	7	-2.90858	-0.562131	-8.95384	5.39473e-08	4.00647e-07	8.56061	6	15	6	3	8	14	79	86	59	85	79	70	-2.26991	-1.1123	-2.29778	-3.31011	-2.27433	-1.71399	1.16336	1.05037	0.84667	0.986242	1.12425	1.06194
ENSMUSG00000074971.4	Fibin	fin bud initiation factor homolog (zebrafish)	2	-2.89639	-2.09021	-6.64439	3.34503e-06	1.46713e-05	4.48429	2	2	3	2	2	7	18	36	18	28	19	23	-3.64842	-3.74456	-3.19087	-3.79554	-4.03986	-2.66508	-0.940068	-0.194432	-0.838695	-0.598721	-0.903228	-0.523018
ENSMUSG00000027015.4	Cybrd1	cytochrome b reductase 1	2	-2.88576	-1.00284	-6.80705	2.44372e-06	1.11208e-05	4.95024	3	4	11	10	13	6	40	58	44	36	48	45	-3.16299	-2.89657	-1.47466	-1.72515	-1.6069	-2.87153	0.190329	0.486108	0.427585	-0.241786	0.411283	0.430187
ENSMUSG00000027536.6	Chmp4c	charged multivesicular body protein 4C	3	-2.88395	1.28431	-13.835	6.14513e-11	1.15219e-09	15.2322	27	32	21	45	47	37	217	271	189	312	231	205	-0.188987	-0.0441249	-0.571957	0.39033	0.208065	-0.343148	2.61535	2.70055	2.51791	2.8561	2.66624	2.60539
ENSMUSG00000016494.9	Cd34	CD34 antigen	1	-2.86941	1.6573	-20.342	9.79662e-14	4.94196e-12	21.2616	36	36	34	48	48	69	295	345	254	351	299	280	0.219478	0.123332	0.110303	0.482448	0.238122	0.546974	3.05749	3.04829	2.94337	3.02577	3.03778	3.05425
ENSMUSG00000043773.5	1700048O20Rik	RIKEN cDNA 1700048O20 gene	9	-2.86489	-0.412882	-9.23347	3.4271e-08	2.70646e-07	9.00229	10	12	6	8	5	17	72	103	62	91	79	80	-1.57803	-1.42264	-2.29778	-2.03	-2.90236	-1.44268	1.03039	1.30923	0.917636	1.08409	1.12425	1.25331
ENSMUSG00000030657.11	Xylt1	xylosyltransferase 1	7	-2.86309	-3.19886	-6.17253	8.48616e-06	3.3842e-05	3.56077	1	1	1	1	1	1	10	14	12	18	7	5	-4.38538	-4.48153	-4.41326	-4.5325	-4.77683	-4.987	-1.7572	-1.52628	-1.40429	-1.22216	-2.28174	-2.61818
ENSMUSG00000026090.16	2010300C02Rik	RIKEN cDNA 2010300C02 gene	1	-2.86078	-0.323643	-9.4988	2.24726e-08	1.88194e-07	9.38963	11	11	6	6	14	23	76	91	68	78	77	72	-1.44678	-1.54293	-2.29778	-2.41703	-1.50381	-1.01738	1.10787	1.13144	1.04988	0.86301	1.08749	1.1023
ENSMUSG00000069670.8	Nkain2	Na+/K+ transporting ATPase interacting 2	10	-2.85911	-2.39553	-6.36049	5.83584e-06	2.42121e-05	3.94542	1	3	2	2	3	2	19	16	24	17	21	15	-4.38538	-3.25914	-3.67629	-3.79554	-3.55444	-4.25004	-0.864119	-1.33986	-0.433438	-1.30233	-0.762365	-1.12341
ENSMUSG00000040026.8	Saa3	serum amyloid A 3	7	-2.8528	-2.18868	-5.54541	3.05994e-05	0.000105392	2.55178	3	3	2	1	6	2	30	29	18	24	9	25	-3.16299	-3.25914	-3.67629	-4.5325	-2.66135	-4.25004	-0.218784	-0.501614	-0.838695	-0.816901	-1.9407	-0.405182
ENSMUSG00000055044.12	Pdlim1	PDZ and LIM domain 1 (elfin)	19	-2.80958	3.81802	-29.097	2.0548e-16	3.0173e-14	27.8496	189	165	143	202	259	303	1351	1480	1125	1449	1341	1171	2.59571	2.30419	2.16668	2.54431	2.6578	2.67359	5.25082	5.14761	5.0882	5.06973	5.201	5.11653
ENSMUSG00000022332.8	Khdrbs3	KH domain containing, RNA binding, signal transduction associated 3	15	-2.80568	0.449714	-13.6978	7.22843e-11	1.31703e-09	14.8337	17	20	12	17	18	26	128	141	125	171	132	125	-0.841064	-0.708941	-1.35437	-0.988182	-1.15234	-0.844047	1.8561	1.7604	1.9234	1.99045	1.86122	1.89394
ENSMUSG00000036106.15	Prr5	proline rich 5 (renal)	15	-2.7891	-0.282446	-10.1325	8.47065e-09	8.11552e-08	10.2947	8	12	9	15	13	21	71	82	85	60	65	62	-1.88288	-1.42264	-1.75029	-1.16327	-1.6069	-1.1457	1.01035	0.982065	1.3697	0.487252	0.844793	0.888177
ENSMUSG00000040254.11	Sema3d	sema domain, immunoglobulin domain (Ig), short basic domain, secreted, (semaphorin) 3D	5	-2.78454	3.55844	-25.8108	1.64133e-15	1.56042e-13	25.8089	143	160	138	161	184	217	1020	1387	1073	1329	1123	905	2.19456	2.25994	2.11552	2.21793	2.16569	2.1929	4.84554	5.05402	5.01996	4.94506	4.94515	4.74496
ENSMUSG00000113157.2	Gm48693	predicted gene, 48693	12	-2.7839	-3.09963	-4.88042	0.000125472	0.000375631	1.21884	2	1	0	1	5	4	11	13	5	8	11	6	-3.64842	-4.48153	-5.99822	-4.5325	-2.90236	-3.40204	-1.62596	-1.62937	-2.58872	-2.34415	-1.66507	-2.37717
ENSMUSG00000052397.8	Ezr	ezrin	17	-2.77022	6.02402	-55.665	2.36086e-21	5.00198e-18	39.2092	752	808	786	960	1026	1225	5715	7157	5416	7357	6576	5529	4.5852	4.59261	4.62108	4.79018	4.64173	4.68719	7.33114	7.42098	7.355	7.41339	7.49447	7.35533
ENSMUSG00000049382.10	Krt8	keratin 8	15	-2.76525	-3.15709	-4.7483	0.000166966	0.000486212	0.969999	1	0	2	0	1	2	7	9	12	18	16	24	-4.38538	-6.06649	-3.67629	-6.11746	-4.77683	-4.25004	-2.24263	-2.13633	-1.40429	-1.22216	-1.14424	-0.462898
ENSMUSG00000044362.8	Ccdc89	coiled-coil domain containing 89	7	-2.74882	-2.87717	-3.95988	0.000942082	0.00229237	-0.551493	0	4	2	1	3	3	17	20	6	5	14	12	-5.97035	-2.89657	-3.67629	-4.5325	-3.55444	-3.76461	-1.02024	-1.0267	-2.34771	-2.97218	-1.33065	-1.43375
ENSMUSG00000036006.20	Ripor2	RHO family interacting cell polarization regulator 2	13	-2.73419	1.65943	-16.7374	2.64121e-12	8.06003e-11	18.3192	39	48	30	45	51	59	261	362	263	376	288	265	0.333434	0.53342	-0.0674846	0.39033	0.32471	0.322851	2.88115	3.11758	2.99351	3.1249	2.9838	2.97496
ENSMUSG00000036158.12	Prickle1	prickle planar cell polarity protein 1	15	-2.72911	-3.00593	-5.95119	1.32681e-05	4.99695e-05	3.20145	1	2	2	0	0	1	18	18	11	20	13	21	-4.38538	-3.74456	-3.67629	-6.11746	-6.36179	-4.987	-0.940068	-1.1748	-1.52459	-1.07406	-1.43374	-0.651343
ENSMUSG00000030246.11	Ldhb	lactate dehydrogenase B	6	-2.72549	0.901319	-12.1402	5.04964e-10	7.05855e-09	13.198	30	18	21	23	36	33	193	174	152	189	180	174	-0.0396095	-0.857039	-0.571957	-0.562876	-0.171966	-0.505878	2.44667	2.06283	2.20452	2.13444	2.30723	2.36948
ENSMUSG00000023960.13	Enpp5	ectonucleotide pyrophosphatase/phosphodiesterase 5	17	-2.72537	4.0515	-32.7403	2.63192e-17	5.3211e-15	29.9013	178	224	245	201	270	296	1479	1871	1505	1765	1563	1403	2.50943	2.74408	2.94136	2.53717	2.71769	2.63992	5.38137	5.48572	5.50788	5.35425	5.42193	5.37721
ENSMUSG00000031808.7	Slc27a1	solute carrier family 27 (fatty acid transporter), member 1	8	-2.72521	2.56856	-22.6533	1.55498e-14	1.06276e-12	23.4254	85	60	77	80	108	113	546	634	479	657	538	482	1.44751	0.852371	1.2779	1.21345	1.39976	1.25458	3.94456	3.92522	3.85724	3.92924	3.88417	3.83678
ENSMUSG00000033491.13	Prss35	protease, serine 35	9	-2.72309	0.174299	-10.8366	3.0132e-09	3.32753e-08	11.3769	19	14	10	17	18	20	99	131	93	106	88	111	-0.684945	-1.20851	-1.6059	-0.988182	-1.15234	-1.21442	1.4871	1.65466	1.49875	1.3031	1.27898	1.72329
ENSMUSG00000029673.17	Auts2	autism susceptibility candidate 2	5	-2.72151	-0.977872	-7.7106	4.56043e-07	2.54941e-06	6.51526	10	3	7	4	8	10	55	50	40	53	48	53	-1.57803	-3.25914	-2.09133	-2.94754	-2.27433	-2.17965	0.644895	0.273955	0.291702	0.309856	0.411283	0.66386
ENSMUSG00000037541.21	Shank2	SH3 and multiple ankyrin repeat domains 2	7	-2.70459	-0.199392	-8.08702	2.34025e-07	1.4295e-06	7.24093	8	9	16	6	22	18	85	87	72	76	85	88	-1.88288	-1.81857	-0.953828	-2.41703	-0.869938	-1.36251	1.26833	1.06695	1.13176	0.825777	1.22922	1.39
ENSMUSG00000024186.15	Rgs11	regulator of G-protein signaling 11	17	-2.69918	0.148738	-10.3245	6.35744e-09	6.33225e-08	10.6788	20	14	9	13	18	18	105	116	91	106	116	112	-0.612795	-1.20851	-1.75029	-1.36258	-1.15234	-1.36251	1.57158	1.47993	1.46755	1.3031	1.67556	1.73617
ENSMUSG00000029168.14	Dpysl5	dihydropyrimidinase-like 5	5	-2.69842	1.0395	-13.1495	1.40219e-10	2.37668e-09	14.4438	20	29	29	19	32	44	180	210	191	259	212	167	-0.612795	-0.18385	-0.115579	-0.832063	-0.339423	-0.0962337	2.34633	2.33342	2.53305	2.58798	2.54269	2.31041
ENSMUSG00000031379.13	Pir	pirin	X	-2.69672	2.86786	-29.8282	1.33449e-16	2.06165e-14	27.8957	85	96	81	116	136	156	620	734	589	767	634	621	1.44751	1.52596	1.35051	1.74672	1.73097	1.71805	4.12777	4.13636	4.1552	4.15241	4.12085	4.202
ENSMUSG00000044749.13	Abca6	ATP-binding cassette, sub-family A (ABC1), member 6	11	-2.68589	-2.21372	-4.87052	0.000128179	0.000382269	1.25555	5	2	2	0	2	5	15	27	31	22	30	27	-2.51092	-3.74456	-3.67629	-6.11746	-4.03986	-3.11254	-1.19532	-0.602897	-0.0708682	-0.939758	-0.257893	-0.296248
ENSMUSG00000031385.14	Plxnb3	plexin B3	X	-2.68231	0.660141	-11.5839	1.0617e-09	1.3348e-08	12.4171	13	17	23	31	29	30	144	129	117	191	149	145	-1.21546	-0.93721	-0.443633	-0.140185	-0.479148	-0.64123	2.0254	1.63255	1.82837	2.14959	2.03537	2.10727
ENSMUSG00000012428.9	Steap4	STEAP family member 4	5	-2.67873	1.4359	-12.289	4.1586e-10	5.9938e-09	13.47	38	42	28	36	48	45	298	253	244	308	205	207	0.29644	0.342898	-0.165332	0.0723597	0.238122	-0.0641725	3.07207	2.60159	2.88554	2.83752	2.49436	2.61936
ENSMUSG00000009687.14	Fxyd5	FXYD domain-containing ion transport regulator 5	7	-2.67204	0.864112	-12.7983	2.16943e-10	3.41196e-09	13.9883	27	20	21	24	33	26	159	204	136	218	163	187	-0.188987	-0.708941	-0.571957	-0.502755	-0.295702	-0.844047	2.16789	2.2917	2.04461	2.33988	2.16452	2.47314
ENSMUSG00000025092.7	Hspa12a	heat shock protein 12A	19	-2.65721	1.1596	-12.1066	5.27747e-10	7.31497e-09	13.1918	36	16	31	31	51	46	175	208	187	240	208	186	0.219478	-1.0221	-0.020942	-0.140185	0.32471	-0.0328083	2.30581	2.31965	2.5026	2.47828	2.51527	2.46542
ENSMUSG00000039217.13	Il18	interleukin 18	9	-2.6572	1.76224	-14.7218	2.22128e-11	4.8411e-10	16.3473	45	48	44	29	58	50	281	398	319	370	344	352	0.537448	0.53342	0.477512	-0.234822	0.508574	0.0862443	2.98747	3.25418	3.27152	3.10172	3.23973	3.38387
ENSMUSG00000034738.8	Nostrin	nitric oxide synthase trafficker	2	-2.65333	-2.77825	-4.36212	0.000387981	0.00103158	0.232033	2	0	2	2	4	4	14	10	7	28	12	8	-3.64842	-6.06649	-3.67629	-3.79554	-3.19187	-3.40204	-1.29154	-1.99194	-2.14126	-0.598721	-1.54477	-1.99014
ENSMUSG00000050953.10	Gja1	gap junction protein, alpha 1	10	-2.64551	5.01676	-39.5776	9.52539e-19	4.87142e-16	33.2582	457	392	387	500	505	608	2931	3236	2612	3559	2943	2831	3.86728	3.55006	3.59983	3.84976	3.61978	3.67715	6.3679	6.27596	6.30307	6.36585	6.33469	6.38974
ENSMUSG00000026873.9	Phf19	PHD finger protein 19	2	-2.6401	1.08084	-10.1048	8.83164e-09	8.40706e-08	10.46	21	29	18	42	50	43	166	175	144	262	167	234	-0.544082	-0.18385	-0.788769	0.291926	0.296421	-0.129024	2.22986	2.07107	2.12678	2.60456	2.19939	2.79584
ENSMUSG00000035403.10	Crb2	crumbs family member 2	2	-2.62042	2.97059	-28.797	2.46032e-16	3.44236e-14	27.4447	101	113	88	100	132	150	697	797	624	860	747	700	1.69499	1.76006	1.46938	1.53359	1.68806	1.66165	4.29653	4.25508	4.23841	4.31742	4.3573	4.37463
ENSMUSG00000032548.14	Slco2a1	solute carrier organic anion transporter family, member 2a1	9	-2.61425	3.64044	-32.5637	2.8924e-17	5.57107e-15	29.6939	156	172	146	205	201	235	1040	1296	980	1347	1167	1047	2.31967	2.36396	2.19653	2.56553	2.29285	2.30762	4.87354	4.95615	4.88923	4.96446	5.00058	4.95513
ENSMUSG00000014164.15	Klhl3	kelch-like 3	13	-2.61263	-1.97959	-6.1263	9.31152e-06	3.6602e-05	3.616	2	5	2	4	6	6	27	25	16	23	22	10	-3.64842	-2.60706	-3.67629	-2.94754	-2.66135	-2.87153	-0.368161	-0.711832	-1.00375	-0.877022	-0.696777	-1.68529
ENSMUSG00000025889.13	Snca	synuclein, alpha	6	-2.61131	-0.162638	-8.58308	9.98976e-08	6.8719e-07	8.07195	10	13	16	4	15	19	95	87	97	91	81	79	-1.57803	-1.31161	-0.953828	-2.94754	-1.40759	-1.28656	1.42791	1.06695	1.55918	1.08409	1.1601	1.23528
ENSMUSG00000032482.9	Cspg5	chondroitin sulfate proteoglycan 5	9	-2.61007	-1.66346	-6.72288	2.87345e-06	1.28323e-05	4.73038	5	2	5	4	5	8	33	32	22	35	25	16	-2.51092	-3.74456	-2.53879	-2.94754	-2.90236	-2.4845	-0.0834319	-0.361889	-0.556295	-0.281864	-0.516205	-1.03321
ENSMUSG00000033249.10	Hsf4	heat shock transcription factor 4	8	-2.6065	0.583558	-9.6445	1.78859e-08	1.551e-07	9.76512	16	25	18	17	20	32	141	163	110	137	184	129	-0.925953	-0.394067	-0.788769	-0.988182	-1.00424	-0.549599	1.99514	1.96889	1.73975	1.67168	2.33885	1.9392
ENSMUSG00000004951.10	Hspb1	heat shock protein 1	5	-2.59956	3.49963	-26.6059	9.70939e-16	9.9476e-14	26.3223	164	168	125	144	183	225	977	1217	949	1173	1075	878	2.3916	2.33011	1.97332	2.05746	2.15785	2.24502	4.78343	4.86545	4.84288	4.76499	4.88216	4.70129
ENSMUSG00000020357.3	Flt4	FMS-like tyrosine kinase 4	11	-2.59245	-0.104919	-9.57294	2.00022e-08	1.70099e-07	9.51964	7	12	12	22	14	16	64	85	68	112	103	89	-2.06346	-1.42264	-1.35437	-0.625612	-1.50381	-1.52757	0.861706	1.0336	1.04988	1.38217	1.50486	1.40621
ENSMUSG00000043153.6	Crppa	CDP-L-ribitol pyrophosphorylase A	12	-2.57952	-0.10715	-9.75241	1.51271e-08	1.34528e-07	9.81085	13	9	12	20	16	16	75	88	74	87	95	65	-1.21546	-1.81857	-1.35437	-0.759913	-1.3174	-1.52757	1.08888	1.08335	1.17102	1.0196	1.3888	0.955816
ENSMUSG00000037747.9	Phyhipl	phytanoyl-CoA hydroxylase interacting protein-like	10	-2.57872	-2.22196	-5.17647	6.65492e-05	0.000212165	1.85155	1	5	4	1	3	1	28	29	13	21	27	28	-4.38538	-2.60706	-2.8283	-4.5325	-3.55444	-4.987	-0.316631	-0.501614	-1.29326	-1.00535	-0.40727	-0.244717
ENSMUSG00000000223.13	Drp2	dystrophin related protein 2	X	-2.56487	-2.39093	-4.46591	0.000308991	0.000842863	0.437598	0	5	2	4	10	8	12	13	12	19	10	11	-5.97035	-2.60706	-3.67629	-2.94754	-1.96947	-2.4845	-1.50566	-1.62937	-1.40429	-1.14621	-1.79631	-1.55405
ENSMUSG00000020656.16	Grhl1	grainyhead like transcription factor 1	12	-2.55122	-2.63662	-4.25118	0.000495205	0.00128264	0.0196122	2	5	0	4	2	5	11	12	14	20	11	8	-3.64842	-2.60706	-5.99822	-2.94754	-4.03986	-3.11254	-1.62596	-1.7404	-1.19017	-1.07406	-1.66507	-1.99014
ENSMUSG00000032492.14	Pth1r	parathyroid hormone 1 receptor	9	-2.54463	-3.01878	-5.25601	5.62115e-05	0.000182343	1.93056	1	1	2	4	1	2	11	13	10	12	8	4	-4.38538	-4.48153	-3.67629	-2.94754	-4.77683	-4.25004	-1.62596	-1.62937	-1.65583	-1.78775	-2.10117	-2.90768
ENSMUSG00000022221.14	Ripk3	receptor-interacting serine-threonine kinase 3	14	-2.53959	0.899497	-14.7596	2.12946e-11	4.68039e-10	16.1874	24	32	22	19	28	34	170	207	144	202	181	163	-0.355637	-0.0441249	-0.506369	-0.832063	-0.528901	-0.463443	2.26411	2.31271	2.12678	2.23017	2.3152	2.27554
ENSMUSG00000043165.7	Lor	loricrin	3	-2.53901	-2.14624	-4.90388	0.000119284	0.000358336	1.301	2	4	1	4	5	6	17	16	17	27	10	26	-3.64842	-2.89657	-4.41326	-2.94754	-2.90236	-2.87153	-1.02024	-1.33986	-0.918865	-0.650251	-1.79631	-0.349687
ENSMUSG00000032135.15	Mcam	melanoma cell adhesion molecule	9	-2.51433	2.99822	-19.0934	2.87453e-13	1.22859e-11	20.6987	111	131	103	106	150	147	671	872	708	678	723	550	1.83055	1.97243	1.69527	1.61724	1.87183	1.6326	4.24172	4.38475	4.42048	3.97459	4.31022	4.02699
ENSMUSG00000031451.6	Gas6	growth arrest specific 6	8	-2.5139	5.80187	-28.8347	2.40502e-16	3.39704e-14	27.6428	653	829	801	678	947	1199	4420	5670	4740	5616	5464	4420	4.3817	4.62961	4.64834	4.28874	4.52619	4.65625	6.96047	7.085	7.16268	7.02384	7.22724	7.03239
ENSMUSG00000036957.8	Lrfn3	leucine rich repeat and fibronectin type III domain containing 3	7	-2.51356	1.92058	-16.5544	3.17399e-12	9.45251e-11	18.2536	51	55	54	42	70	70	366	384	301	411	286	312	0.716154	0.727923	0.769962	0.291926	0.77776	0.567584	3.36815	3.20258	3.18787	3.25314	2.97376	3.21011
ENSMUSG00000079014.4	Serpina3i	serine (or cysteine) peptidase inhibitor, clade A, member 3I	12	-2.50401	-3.07031	-4.26865	0.000476518	0.00124117	0.0521959	0	4	2	4	1	1	11	12	10	11	7	6	-5.97035	-2.89657	-3.67629	-2.94754	-4.77683	-4.987	-1.62596	-1.7404	-1.65583	-1.90805	-2.28174	-2.37717
ENSMUSG00000037902.18	Sirpa	signal-regulatory protein alpha	2	-2.49506	1.4364	-16.3242	4.00953e-12	1.16143e-10	17.8924	30	41	38	40	47	54	226	247	233	266	231	222	-0.0396095	0.308547	0.268565	0.222385	0.208065	0.196217	2.67385	2.56703	2.81913	2.62638	2.66624	2.72005
ENSMUSG00000047669.8	Msl3l2	MSL3 like 2	10	-2.48956	-2.18804	-5.05493	8.62462e-05	0.000267878	1.61679	4	3	2	0	2	5	19	20	26	31	24	33	-2.80042	-3.25914	-3.67629	-6.11746	-4.03986	-3.11254	-0.864119	-1.0267	-0.320228	-0.454331	-0.57392	-0.0115182
ENSMUSG00000025064.15	Col17a1	collagen, type XVII, alpha 1	19	-2.48787	-2.3732	-4.3193	0.000426266	0.00112191	0.160312	2	5	1	2	7	1	15	23	14	13	14	26	-3.64842	-2.60706	-4.41326	-3.79554	-2.4549	-4.987	-1.19532	-0.829668	-1.19017	-1.67672	-1.33065	-0.349687
ENSMUSG00000100782.1	Gm28231	predicted gene 28231	9	-2.48769	-1.05845	-7.2074	1.1458e-06	5.75653e-06	5.65823	5	4	10	6	9	9	42	40	39	42	55	36	-2.51092	-2.89657	-1.6059	-2.41703	-2.11386	-2.32404	0.25987	-0.0444069	0.255633	-0.0222199	0.605786	0.112217
ENSMUSG00000045790.10	Ccdc149	coiled-coil domain containing 149	5	-2.48399	1.77033	-16.817	2.43963e-12	7.47566e-11	18.4333	41	39	50	58	85	73	264	319	248	308	288	259	0.404693	0.237288	0.65999	0.7529	1.05606	0.627705	2.8976	2.93542	2.90895	2.83752	2.9838	2.94198
ENSMUSG00000037169.15	Mycn	v-myc avian myelocytomatosis viral related oncogene, neuroblastoma derived	12	-2.4797	0.958559	-10.5494	4.56534e-09	4.75482e-08	11.114	47	21	20	26	30	33	160	202	159	217	149	180	0.599509	-0.640228	-0.64067	-0.389544	-0.431054	-0.505878	2.17691	2.27752	2.26926	2.33326	2.03537	2.41825
ENSMUSG00000027834.15	Serpini1	serine (or cysteine) peptidase inhibitor, clade I, member 1	3	-2.47887	-1.13447	-7.83428	3.65521e-07	2.10118e-06	6.64034	4	7	4	7	13	16	36	38	27	44	34	31	-2.80042	-2.1596	-2.8283	-2.21057	-1.6069	-1.52757	0.0403035	-0.11747	-0.266788	0.0441226	-0.0801054	-0.100327
ENSMUSG00000018126.15	Baiap2l2	BAI1-associated protein 2-like 2	15	-2.47727	-2.92565	-4.2352	0.000512938	0.00132348	-0.0106196	4	1	1	0	1	3	7	17	19	15	14	10	-2.80042	-4.48153	-4.41326	-6.11746	-4.77683	-3.76461	-2.24263	-1.25497	-0.762746	-1.47741	-1.33065	-1.68529
ENSMUSG00000022840.9	Adcy5	adenylate cyclase 5	16	-2.4747	-1.19723	-7.05511	1.52448e-06	7.3671e-06	5.36117	4	6	5	9	9	8	33	33	37	56	29	32	-2.80042	-2.36605	-2.53879	-1.86954	-2.11386	-2.4845	-0.0834319	-0.318168	0.180671	0.388568	-0.305987	-0.0552395
ENSMUSG00000036908.17	Unc93b1	unc-93 homolog B1, TLR signaling regulator	19	-2.45754	-1.40408	-7.18529	1.19407e-06	5.96626e-06	5.55323	7	4	3	10	8	10	31	29	31	29	21	24	-2.06346	-2.89657	-3.19087	-1.72515	-2.27433	-2.17965	-0.172241	-0.501614	-0.0708682	-0.548968	-0.762365	-0.462898
ENSMUSG00000024347.16	Psd2	pleckstrin and Sec7 domain containing 2	18	-2.4415	-2.16486	-4.62886	0.000216455	0.000611942	0.777517	2	3	7	2	0	3	32	18	27	32	31	18	-3.64842	-3.25914	-2.09133	-3.79554	-6.36179	-3.76461	-0.127153	-1.1748	-0.266788	-0.409243	-0.21135	-0.868154
ENSMUSG00000059149.17	Mfsd4a	major facilitator superfamily domain containing 4A	1	-2.43776	-1.09768	-8.13888	2.13782e-07	1.32606e-06	7.23686	7	5	10	4	5	6	52	47	40	51	51	34	-2.06346	-2.60706	-1.6059	-2.94754	-2.90236	-2.87153	0.564724	0.185599	0.291702	0.25489	0.497871	0.0309171
ENSMUSG00000022144.4	Gdnf	glial cell line derived neurotrophic factor	15	-2.43022	2.32714	-18.3475	5.64084e-13	2.15617e-11	19.9813	73	74	63	75	103	84	442	461	393	467	436	402	1.22933	1.15268	0.990463	1.12094	1.3317	0.828912	3.64001	3.46593	3.57207	3.43721	3.58121	3.57524
ENSMUSG00000031958.16	Ldhd	lactate dehydrogenase D	8	-2.42794	-0.212801	-10.0106	1.01846e-08	9.55396e-08	10.1926	14	14	9	13	16	11	79	90	62	87	74	67	-1.11237	-1.20851	-1.75029	-1.36258	-1.3174	-2.04841	1.16336	1.11559	0.917636	1.0196	1.03054	0.999208
ENSMUSG00000072949.6	Acot1	acyl-CoA thioesterase 1	12	-2.41757	3.44788	-22.722	1.47612e-14	1.01825e-12	23.6534	168	171	134	169	173	196	1010	1080	790	1155	890	849	2.42626	2.35557	2.07324	2.28768	2.077	2.04642	4.83133	4.69323	4.57847	4.74269	4.60984	4.65286
ENSMUSG00000021550.6	2210016F16Rik	RIKEN cDNA 2210016F16 gene	13	-2.41598	-1.07955	-7.86816	3.44148e-07	1.99768e-06	6.75229	4	10	5	7	10	10	36	41	39	43	42	31	-2.80042	-1.67418	-2.53879	-2.21057	-1.96947	-2.17965	0.0403035	-0.00921745	0.255633	0.0113326	0.220761	-0.100327
ENSMUSG00000028445.7	Enho	energy homeostasis associated	4	-2.40994	-2.81266	-3.54729	0.00234665	0.0051849	-1.36291	0	3	5	0	4	3	16	13	9	13	11	16	-5.97035	-3.25914	-2.53879	-6.11746	-3.19187	-3.76461	-1.10513	-1.62937	-1.80022	-1.67672	-1.66507	-1.03321
ENSMUSG00000023039.17	Krt7	keratin 7	15	-2.40169	3.30215	-28.5952	2.78005e-16	3.64841e-14	27.4972	153	144	126	131	152	180	811	975	760	1081	952	800	2.29175	2.10843	1.98477	1.92145	1.89087	1.92389	4.51493	4.54574	4.52266	4.64721	4.70695	4.56715
ENSMUSG00000044927.6	H1fx	H1 histone family, member X	6	-2.39998	0.11149	-9.52003	2.1734e-08	1.82731e-07	9.54173	17	15	14	12	14	26	108	108	70	126	96	78	-0.841064	-1.1123	-1.14024	-1.47361	-1.50381	-0.844047	1.61203	1.37729	1.0914	1.55138	1.40383	1.21701
ENSMUSG00000021070.6	Bdkrb2	bradykinin receptor, beta 2	12	-2.39335	-3.3265	-3.92684	0.00101351	0.00244253	-0.617145	4	1	0	1	0	1	8	12	6	11	16	11	-2.80042	-4.48153	-5.99822	-4.5325	-6.36179	-4.987	-2.06206	-1.7404	-2.34771	-1.90805	-1.14424	-1.55405
ENSMUSG00000030116.14	Mfap5	microfibrillar associated protein 5	6	-2.38887	1.82936	-19.6655	1.74169e-13	7.92588e-12	20.9338	46	53	45	56	69	76	275	328	263	367	286	282	0.568812	0.674974	0.509573	0.702714	0.75715	0.685421	2.95639	2.97549	2.99351	3.08999	2.97376	3.0645
ENSMUSG00000058914.12	C1qtnf3	C1q and tumor necrosis factor related protein 3	15	-2.3873	-1.38902	-6.04251	1.10252e-05	4.24273e-05	3.53032	8	2	5	6	11	8	25	29	32	32	36	26	-1.88288	-3.74456	-2.53879	-2.41703	-1.83823	-2.4845	-0.477096	-0.501614	-0.0257803	-0.409243	0.00119471	-0.349687
ENSMUSG00000035493.10	Tgfbi	transforming growth factor, beta induced	13	-2.37198	5.74389	-28.588	2.79214e-16	3.64841e-14	27.49	780	776	733	904	973	1141	4898	4715	3905	4759	4032	4310	4.63791	4.53435	4.52043	4.70351	4.56525	4.58475	7.1086	6.81894	6.88314	6.78498	6.78883	6.99603
ENSMUSG00000029544.16	Cabp1	calcium binding protein 1	5	-2.35396	-1.82465	-6.09761	9.86496e-06	3.84715e-05	3.60112	3	3	5	6	7	6	23	29	18	21	11	22	-3.16299	-3.25914	-2.53879	-2.41703	-2.4549	-2.87153	-0.594932	-0.501614	-0.838695	-1.00535	-1.66507	-0.585754
ENSMUSG00000043664.7	Tmem221	transmembrane protein 221	8	-2.35124	-0.00439687	-9.13948	3.98752e-08	3.08015e-07	8.93979	14	15	11	16	20	17	68	97	74	115	99	65	-1.11237	-1.1123	-1.47466	-1.07307	-1.00424	-1.44268	0.948511	1.22307	1.17102	1.42014	1.44799	0.955816
ENSMUSG00000036655.8	Colec11	collectin sub-family member 11	12	-2.34795	1.91139	-12.9667	1.75774e-10	2.85531e-09	14.3327	54	54	53	43	57	113	310	335	297	411	288	287	0.797837	0.701692	0.743245	0.325479	0.483699	1.25458	3.12893	3.00591	3.1686	3.25314	2.9838	3.08981
ENSMUSG00000023959.9	Clic5	chloride intracellular channel 5	17	-2.34592	-1.01097	-5.51449	3.2638e-05	0.000111405	2.53685	7	12	3	11	14	8	32	49	39	29	51	29	-2.06346	-1.42264	-3.19087	-1.5939	-1.50381	-2.4845	-0.127153	0.2451	0.255633	-0.548968	0.497871	-0.194964
ENSMUSG00000022594.14	Lynx1	Ly6/neurotoxin 1	15	-2.33313	2.73196	-23.5629	7.90431e-15	5.9507e-13	24.1585	91	102	90	108	113	140	505	663	467	661	558	516	1.54535	1.61299	1.50162	1.64409	1.46476	1.56246	3.83205	3.9897	3.82067	3.93799	3.93678	3.93502
ENSMUSG00000009654.4	Oit3	oncoprotein induced transcript 3	10	-2.32904	-0.0819624	-10.0687	9.32664e-09	8.83855e-08	10.3132	15	13	14	20	19	16	84	100	64	72	61	61	-1.01615	-1.31161	-1.14024	-0.759913	-1.07639	-1.52757	1.25136	1.26679	0.963079	0.748298	0.753885	0.864907
ENSMUSG00000029859.6	Epha1	Eph receptor A1	6	-2.32754	-1.42114	-6.71666	2.90817e-06	1.29757e-05	4.79301	4	7	7	6	7	3	39	41	28	32	32	20	-2.80042	-2.1596	-2.09133	-2.41703	-2.4549	-3.76461	0.15426	-0.00921745	-0.215258	-0.409243	-0.166262	-0.720055
ENSMUSG00000032289.15	Thsd4	thrombospondin, type I, domain containing 4	9	-2.32506	-0.310012	-7.64656	5.1181e-07	2.82076e-06	6.49531	9	17	8	13	12	27	63	69	60	84	68	44	-1.72242	-0.93721	-1.91076	-1.36258	-1.71793	-0.790607	0.839164	0.734684	0.870715	0.969269	0.909402	0.398126
ENSMUSG00000022636.13	Alcam	activated leukocyte cell adhesion molecule	16	-2.32029	4.00229	-37.4222	2.54215e-18	1.01899e-15	32.159	233	248	229	249	260	322	1279	1561	1210	1540	1363	1202	2.89693	2.89061	2.84413	2.84543	2.66335	2.76119	5.17184	5.22446	5.19324	5.15757	5.22447	5.15421
ENSMUSG00000006342.15	Susd2	sushi domain containing 2	10	-2.31596	0.910366	-9.5338	2.12687e-08	1.79368e-07	9.61052	25	34	21	37	26	41	120	204	135	174	183	138	-0.297922	0.0420318	-0.571957	0.111354	-0.63387	-0.196928	1.76337	2.2917	2.034	2.01547	2.33101	2.03613
ENSMUSG00000043639.15	Rbm20	RNA binding motif protein 20	19	-2.31433	0.585653	-11.7401	8.59348e-10	1.11505e-08	12.6583	20	26	17	30	27	30	112	134	114	144	107	118	-0.612795	-0.338572	-0.868939	-0.186727	-0.580431	-0.64123	1.66426	1.68721	1.79106	1.74331	1.55956	1.81114
ENSMUSG00000034212.14	Ankmy1	ankyrin repeat and MYND domain containing 1	1	-2.30972	-2.70535	-3.33809	0.00372081	0.00781854	-1.76851	2	5	0	4	6	2	16	6	12	10	10	13	-3.64842	-2.60706	-5.99822	-2.94754	-2.66135	-4.25004	-1.10513	-2.68382	-1.40429	-2.03929	-1.79631	-1.32272
ENSMUSG00000031548.7	Sfrp1	secreted frizzled-related protein 1	8	-2.30163	-2.12663	-4.64101	0.000210805	0.000597562	0.799259	3	3	2	6	2	6	21	16	15	19	12	28	-3.16299	-3.25914	-3.67629	-2.41703	-4.03986	-2.87153	-0.723256	-1.33986	-1.09395	-1.14621	-1.54477	-0.244717
ENSMUSG00000051951.5	Xkr4	X-linked Kx blood group related 4	1	-2.29974	0.147128	-10.6303	4.05763e-09	4.3108e-08	11.1392	15	17	18	14	18	15	96	97	95	117	89	102	-1.01615	-0.93721	-0.788769	-1.25948	-1.15234	-1.61777	1.44294	1.22307	1.52928	1.44491	1.29519	1.60187
ENSMUSG00000033717.6	Adra2a	adrenergic receptor, alpha 2a	19	-2.29831	-2.35076	-5.62405	2.59826e-05	9.1358e-05	2.67727	2	4	2	2	5	4	16	17	17	20	12	8	-3.64842	-2.89657	-3.67629	-3.79554	-2.90236	-3.40204	-1.10513	-1.25497	-0.918865	-1.07406	-1.54477	-1.99014
ENSMUSG00000051166.10	Eml5	echinoderm microtubule associated protein like 5	12	-2.29618	-0.613403	-7.01493	1.64463e-06	7.84852e-06	5.38158	5	17	13	4	14	9	53	69	62	59	58	55	-2.51092	-0.93721	-1.24333	-2.94754	-1.50381	-2.32404	0.591946	0.734684	0.917636	0.463207	0.681735	0.716809
ENSMUSG00000038390.11	Gpr162	G protein-coupled receptor 162	6	-2.29446	-1.30374	-6.39088	5.49545e-06	2.29651e-05	4.21929	9	5	8	1	7	6	33	46	49	40	37	30	-1.72242	-2.60706	-1.91076	-4.5325	-2.4549	-2.87153	-0.0834319	0.154902	0.581209	-0.0917609	0.0401888	-0.14687
ENSMUSG00000029359.13	Tesc	tescalcin	5	-2.29249	-3.25296	-3.02069	0.0074401	0.0146287	-2.36821	0	2	2	2	5	0	10	13	3	14	6	10	-5.97035	-3.74456	-3.67629	-3.79554	-2.90236	-6.57197	-1.7572	-1.62937	-3.24079	-1.57363	-2.48819	-1.68529
ENSMUSG00000033207.7	Mamdc2	MAM domain containing 2	19	-2.28456	0.0765691	-10.7063	3.63469e-09	3.92616e-08	11.2479	19	13	20	11	15	23	101	106	83	89	81	75	-0.684945	-1.31161	-0.64067	-1.5939	-1.40759	-1.01738	1.51581	1.35045	1.33556	1.0522	1.1601	1.1608
ENSMUSG00000033721.16	Vav3	vav 3 oncogene	3	-2.28058	-0.950839	-7.118	1.3544e-06	6.64237e-06	5.54315	11	11	4	5	7	11	43	62	35	45	43	40	-1.44678	-1.54293	-2.8283	-2.65803	-2.4549	-2.04841	0.293422	0.581527	0.101599	0.0761838	0.254314	0.262243
ENSMUSG00000057766.14	Ankrd29	ankyrin repeat domain 29	18	-2.27367	-0.59003	-7.84191	3.6059e-07	2.07605e-06	6.81319	5	12	15	10	10	11	57	56	56	65	52	51	-2.51092	-1.42264	-1.04403	-1.72515	-1.96947	-2.04841	0.695969	0.435922	0.772031	0.601812	0.525616	0.608893
ENSMUSG00000036856.4	Wnt4	wingless-type MMTV integration site family, member 4	4	-2.2674	0.245303	-9.32258	2.97153e-08	2.39645e-07	9.26478	25	13	18	14	26	18	96	118	88	115	111	77	-0.297922	-1.31161	-0.788769	-1.25948	-0.63387	-1.36251	1.44294	1.50449	1.41946	1.42014	1.61227	1.19852
ENSMUSG00000061859.17	Patj	PATJ, crumbs cell polarity complex component	4	-2.26686	0.845129	-10.6113	4.1715e-09	4.40652e-08	11.1954	28	22	28	30	30	47	115	162	159	159	135	128	-0.137457	-0.57464	-0.165332	-0.186727	-0.431054	-0.00211154	1.70223	1.96004	2.26926	1.8858	1.89352	1.92802
ENSMUSG00000079429.9	Mroh2a	maestro heat-like repeat family member 2A	1	-2.26644	-0.111493	-7.77922	4.03263e-07	2.29149e-06	6.73495	14	16	9	21	16	22	58	74	88	77	61	70	-1.11237	-1.0221	-1.75029	-0.6912	-1.3174	-1.08011	0.720844	0.834912	1.41946	0.844514	0.753885	1.06194
ENSMUSG00000041552.7	Ptchd1	patched domain containing 1	X	-2.26062	-2.55639	-4.35985	0.00038992	0.00103547	0.234684	1	3	2	2	5	5	18	10	11	8	17	10	-4.38538	-3.25914	-3.67629	-3.79554	-2.90236	-3.11254	-0.940068	-1.99194	-1.52459	-2.34415	-1.05935	-1.68529
ENSMUSG00000020644.9	Id2	inhibitor of DNA binding 2	12	-2.25453	3.12221	-18.5963	4.49254e-13	1.81057e-11	20.2508	111	142	138	132	163	199	610	829	693	774	746	584	1.83055	2.08833	2.11552	1.93238	1.99136	2.06828	4.10433	4.31184	4.3896	4.16551	4.35537	4.11345
ENSMUSG00000026921.19	Egfl7	EGF-like domain 7	2	-2.24414	0.641624	-10.5832	4.34556e-09	4.56437e-08	11.149	17	37	23	13	25	29	137	155	113	174	134	138	-0.841064	0.162326	-0.443633	-1.36258	-0.689366	-0.689324	1.95377	1.89651	1.7784	2.01547	1.88283	2.03613
ENSMUSG00000093587.3	Gm20554	predicted gene, 20554	13	-2.24348	-1.16249	-6.33978	6.08018e-06	2.50975e-05	4.11079	6	4	9	6	7	18	37	38	29	30	35	32	-2.26991	-2.89657	-1.75029	-2.41703	-2.4549	-1.36251	0.0792976	-0.11747	-0.165505	-0.500874	-0.0388827	-0.0552395
ENSMUSG00000096225.7	Lhx8	LIM homeobox protein 8	3	-2.24171	-2.25282	-4.79906	0.00014958	0.000440338	1.11789	2	5	4	0	2	4	14	25	26	27	22	20	-3.64842	-2.60706	-2.8283	-6.11746	-4.03986	-3.40204	-1.29154	-0.711832	-0.320228	-0.650251	-0.696777	-0.720055
ENSMUSG00000021136.13	Smoc1	SPARC related modular calcium binding 1	12	-2.23755	-0.989946	-8.02056	2.62925e-07	1.58385e-06	7.08401	10	9	7	6	8	11	39	57	50	30	27	34	-1.57803	-1.81857	-2.09133	-2.41703	-2.27433	-2.04841	0.15426	0.461233	0.610063	-0.500874	-0.40727	0.0309171
ENSMUSG00000055745.4	Rtl6	retrotransposon Gag like 6	15	-2.23653	-1.24225	-6.15412	8.80545e-06	3.48622e-05	3.75449	6	5	5	6	17	13	30	40	23	29	36	20	-2.26991	-2.60706	-2.53879	-2.41703	-1.23251	-1.81708	-0.218784	-0.0444069	-0.493559	-0.548968	0.00119471	-0.720055
ENSMUSG00000025885.18	Myo5b	myosin VB	18	-2.23618	0.88069	-10.3844	5.81766e-09	5.85358e-08	10.8768	21	37	26	26	36	32	118	182	152	169	167	143	-0.544082	0.162326	-0.270301	-0.389544	-0.171966	-0.549599	1.73922	2.1275	2.20452	1.97353	2.19939	2.0873
ENSMUSG00000097379.2	Gm26873	predicted gene, 26873	17	-2.2236	-2.56091	-4.57964	0.000240976	0.000674706	0.676877	5	1	3	2	1	3	20	14	14	16	16	7	-2.51092	-4.48153	-3.19087	-3.79554	-4.77683	-3.76461	-0.791969	-1.52628	-1.19017	-1.38722	-1.14424	-2.17072
ENSMUSG00000031340.8	Gabre	gamma-aminobutyric acid (GABA) A receptor, subunit epsilon	X	-2.21577	-2.20801	-4.56823	0.000247052	0.000690023	0.657305	3	5	2	5	6	1	15	23	19	13	17	14	-3.16299	-2.60706	-3.67629	-2.65803	-2.66135	-4.987	-1.19532	-0.829668	-0.762746	-1.67672	-1.05935	-1.21963
ENSMUSG00000002578.18	Ikzf4	IKAROS family zinc finger 4	10	-2.2062	-1.41203	-5.27211	5.43287e-05	0.000176893	2.0593	5	8	3	5	11	4	29	36	21	30	45	31	-2.51092	-1.97903	-3.19087	-2.65803	-1.83823	-3.40204	-0.266878	-0.194432	-0.621883	-0.500874	0.319165	-0.100327
ENSMUSG00000056498.13	Tmem154	transmembrane protein 154	3	-2.19978	-1.07805	-6.74546	2.75099e-06	1.23412e-05	4.86605	5	7	10	8	7	8	36	41	41	31	43	37	-2.51092	-2.1596	-1.6059	-2.03	-2.4549	-2.4845	0.0403035	-0.00921745	0.326891	-0.454331	0.254314	0.151211
ENSMUSG00000022208.12	Jph4	junctophilin 4	14	-2.19644	0.674067	-10.6423	3.98735e-09	4.24526e-08	11.2082	18	21	25	38	32	44	121	117	101	134	135	108	-0.760894	-0.640228	-0.325797	0.149322	-0.339423	-0.0962337	1.77529	1.49226	1.61719	1.63985	1.89352	1.68394
ENSMUSG00000023017.10	Asic1	acid-sensing (proton-gated) ion channel 1	15	-2.19532	1.34517	-12.7891	2.19476e-10	3.4445e-09	14.0906	28	41	46	42	50	72	212	216	169	224	184	155	-0.137457	0.308547	0.540937	0.291926	0.296421	0.607942	2.5818	2.37397	2.35699	2.37896	2.33885	2.20316
ENSMUSG00000043556.10	Fbxl7	F-box and leucine-rich repeat protein 7	15	-2.1942	2.35326	-17.9966	7.8126e-13	2.83298e-11	19.6759	72	75	79	89	100	140	393	422	370	431	404	318	1.20956	1.17191	1.31466	1.36635	1.28926	1.56246	3.4707	3.33855	3.48518	3.32161	3.47137	3.23754
ENSMUSG00000014773.13	Dll1	delta like canonical Notch ligand 1	17	-2.19081	-0.554026	-8.62131	9.36747e-08	6.50416e-07	8.06511	11	9	9	11	9	16	49	54	54	67	55	57	-1.44678	-1.81857	-1.75029	-1.5939	-2.11386	-1.52757	0.479836	0.383927	0.720036	0.645205	0.605786	0.767883
ENSMUSG00000022894.6	Adamts5	a disintegrin-like and metallopeptidase (reprolysin type) with thrombospondin type 1 motif, 5 (aggrecanase-2)	16	-2.1892	7.08579	-37.6844	2.24941e-18	9.26695e-16	32.3087	2103	2078	1956	2418	2820	2982	9424	12223	10284	12004	10688	8870	6.06823	5.95483	5.93584	6.12243	6.09994	5.97034	8.05268	8.19311	8.28004	8.11968	8.19514	8.03719
ENSMUSG00000039375.16	Wdr17	WD repeat domain 17	8	-2.18419	-0.56763	-7.05615	1.5215e-06	7.35506e-06	5.44555	6	8	15	16	15	20	58	46	44	59	38	42	-2.26991	-1.97903	-1.04403	-1.07307	-1.40759	-1.21442	0.720844	0.154902	0.427585	0.463207	0.0781567	0.331784
ENSMUSG00000097924.2	A730020E08Rik	RIKEN cDNA A730020E08 gene	6	-2.18247	-1.44172	-5.36441	4.47099e-05	0.000148078	2.242	3	6	9	1	8	8	28	36	28	45	39	29	-3.16299	-2.36605	-1.75029	-4.5325	-2.27433	-2.4845	-0.316631	-0.194432	-0.215258	0.0761838	0.115151	-0.194964
ENSMUSG00000020875.9	Hoxb9	homeobox B9	11	-2.17828	2.64124	-19.1902	2.63834e-13	1.13418e-11	20.771	111	90	89	104	111	164	509	540	443	543	453	396	1.83055	1.43335	1.48559	1.58989	1.43911	1.78998	3.84342	3.69389	3.74464	3.65453	3.63633	3.55357
ENSMUSG00000002797.9	Ggct	gamma-glutamyl cyclotransferase	6	-2.17199	-0.636789	-6.19364	8.13488e-06	3.25901e-05	3.85269	4	10	18	10	17	11	42	56	49	53	46	54	-2.80042	-1.67418	-0.788769	-1.72515	-1.23251	-2.04841	0.25987	0.435922	0.581209	0.309856	0.350529	0.690577
ENSMUSG00000018417.14	Myo1b	myosin IB	1	-2.16922	-0.142116	-8.35095	1.48208e-07	9.65339e-07	7.6915	19	10	12	17	23	17	76	79	54	76	60	64	-0.684945	-1.67418	-1.35437	-0.988182	-0.807202	-1.44268	1.10787	0.928626	0.720036	0.825777	0.730233	0.93362
ENSMUSG00000026896.14	Ifih1	interferon induced with helicase C domain 1	2	-2.16747	2.70161	-18.8253	3.65254e-13	1.52594e-11	20.458	112	93	113	95	112	118	487	612	527	576	484	510	1.84343	1.4804	1.82833	1.45996	1.45199	1.31678	3.77974	3.87431	3.99488	3.73957	3.73172	3.91816
ENSMUSG00000037362.8	Ccn3	cellular communication network factor 3	15	-2.16509	2.5937	-19.2607	2.47935e-13	1.07389e-11	20.8334	89	94	111	95	109	114	497	564	441	528	495	379	1.51347	1.49575	1.80268	1.45996	1.413	1.26724	3.80903	3.75657	3.73812	3.61415	3.76411	3.49035
ENSMUSG00000023411.12	Nfatc4	nuclear factor of activated T cells, cytoplasmic, calcineurin dependent 4	14	-2.15283	0.383243	-10.0809	9.15572e-09	8.68213e-08	10.4063	21	25	16	19	25	25	91	129	97	113	117	81	-0.544082	-0.394067	-0.953828	-0.832063	-0.689366	-0.899542	1.36618	1.63255	1.55918	1.39494	1.68789	1.27112
ENSMUSG00000025815.13	Dhtkd1	dehydrogenase E1 and transketolase domain containing 1	2	-2.15198	2.51629	-20.586	7.995e-14	4.20474e-12	21.9193	82	94	92	80	98	143	439	527	397	508	458	414	1.39598	1.49575	1.53316	1.21345	1.26026	1.59294	3.6302	3.65877	3.58666	3.55849	3.65215	3.61762
ENSMUSG00000039958.17	Etfbkmt	electron transfer flavoprotein beta subunit lysine methyltransferase	6	-2.14658	0.677778	-9.37179	2.74753e-08	2.23893e-07	9.3597	33	20	24	18	31	34	144	124	120	166	112	121	0.0957423	-0.708941	-0.383512	-0.908011	-0.384511	-0.463443	2.0254	1.57575	1.86474	1.94777	1.62515	1.84721
ENSMUSG00000024827.10	Gldc	glycine decarboxylase	19	-2.14502	-0.559873	-6.408	5.3128e-06	2.22834e-05	4.25935	18	10	5	13	18	18	62	48	45	57	36	39	-0.760894	-1.67418	-2.53879	-1.36258	-1.15234	-1.36251	0.816263	0.215656	0.459647	0.413879	0.00119471	0.226173
ENSMUSG00000049420.9	Tmem200a	transmembrane protein 200A	10	-2.1392	1.09741	-10.6655	3.85572e-09	4.12882e-08	11.2844	34	39	23	39	52	61	181	168	132	151	156	139	0.138178	0.237288	-0.443633	0.186316	0.352455	0.370547	2.3543	2.01235	2.0017	1.81156	2.10139	2.04651
ENSMUSG00000035829.13	Ppp1r26	protein phosphatase 1, regulatory subunit 26	2	-2.13852	0.680536	-10.1245	8.5741e-09	8.18818e-08	10.4848	20	20	30	30	32	42	113	124	114	121	133	120	-0.612795	-0.708941	-0.0674846	-0.186727	-0.339423	-0.162576	1.67703	1.57575	1.79106	1.4932	1.87207	1.83528
ENSMUSG00000000308.14	Ckmt1	creatine kinase, mitochondrial 1, ubiquitous	2	-2.1199	-0.166506	-9.34733	2.85658e-08	2.31634e-07	9.25601	15	12	15	19	14	21	72	84	57	72	55	57	-1.01615	-1.42264	-1.04403	-0.832063	-1.50381	-1.1457	1.03039	1.01662	0.797342	0.748298	0.605786	0.767883
ENSMUSG00000025777.8	Gdap1	ganglioside-induced differentiation-associated-protein 1	1	-2.11894	-0.560739	-7.07083	1.48e-06	7.18253e-06	5.48269	12	12	9	7	11	14	43	71	56	58	72	40	-1.32649	-1.42264	-1.75029	-2.21057	-1.83823	-1.71399	0.293422	0.775614	0.772031	0.438754	0.991279	0.262243
ENSMUSG00000048240.14	Gng7	guanine nucleotide binding protein (G protein), gamma 7	10	-2.11893	3.38425	-23.5149	8.18639e-15	6.07062e-13	24.2361	145	178	156	169	216	265	764	886	723	849	837	722	2.21453	2.41329	2.2918	2.28768	2.39643	2.4806	4.42885	4.40772	4.4507	4.29886	4.52132	4.41925
ENSMUSG00000032218.7	Ccnb2	cyclin B2	9	-2.10214	3.44998	-12.6327	2.67452e-10	4.10132e-09	13.7425	156	139	139	251	288	205	666	882	584	1208	913	1000	2.31967	2.05763	2.1259	2.85695	2.81064	2.11103	4.23094	4.4012	4.14291	4.80739	4.64663	4.8889
ENSMUSG00000018387.12	Shroom1	shroom family member 1	11	-2.09992	0.315046	-8.06674	2.42476e-07	1.47626e-06	7.23563	29	19	12	24	22	17	82	119	81	139	103	101	-0.0877038	-0.78109	-1.35437	-0.502755	-0.869938	-1.44268	1.2168	1.51661	1.30058	1.69251	1.50486	1.58773
ENSMUSG00000026204.15	Ptprn	protein tyrosine phosphatase, receptor type, N	1	-2.09886	3.83222	-10.4915	4.96905e-09	5.11423e-08	10.605	287	197	156	287	329	309	1153	1117	779	1450	920	1185	3.19707	2.55922	2.2918	3.04995	3.00234	2.70183	5.02228	4.7418	4.55826	5.07072	4.65764	5.13367
ENSMUSG00000036223.16	Ska1	spindle and kinetochore associated complex subunit 1	18	-2.09493	0.892021	-7.44338	7.40698e-07	3.9038e-06	6.10773	31	25	24	32	37	31	129	171	96	220	134	206	0.00693306	-0.394067	-0.383512	-0.095097	-0.132972	-0.594687	1.86729	2.03781	1.54431	2.35302	1.88283	2.61239
ENSMUSG00000097111.1	Peak1os	pseudopodium-enriched atypical kinase 1, opposite strand	9	-2.07632	-2.60015	-4.60207	0.00022947	0.000645543	0.723448	3	4	2	0	2	3	17	15	16	20	14	10	-3.16299	-2.89657	-3.67629	-6.11746	-4.03986	-3.76461	-1.02024	-1.43006	-1.00375	-1.07406	-1.33065	-1.68529
ENSMUSG00000026170.6	Cyp27a1	cytochrome P450, family 27, subfamily a, polypeptide 1	1	-2.0749	1.20886	-11.8186	7.73372e-10	1.01503e-08	12.8661	45	39	34	27	41	38	163	220	187	244	166	184	0.537448	0.237288	0.110303	-0.336105	0.0132485	-0.305181	2.20363	2.40038	2.5026	2.50208	2.19075	2.44987
ENSMUSG00000011589.9	Fsd1	fibronectin type 3 and SPRY domain-containing protein	17	-2.07258	-2.29666	-4.9731	0.000102782	0.000313783	1.44459	1	4	4	2	4	5	14	14	16	20	15	14	-4.38538	-2.89657	-2.8283	-3.79554	-3.19187	-3.11254	-1.29154	-1.52628	-1.00375	-1.07406	-1.23443	-1.21963
ENSMUSG00000029675.12	Eln	elastin	5	-2.05931	-2.28553	-4.07034	0.000737973	0.00183978	-0.333644	4	2	1	5	3	9	12	12	11	26	11	19	-2.80042	-3.74456	-4.41326	-2.65803	-3.55444	-2.32404	-1.50566	-1.7404	-1.52459	-0.70369	-1.66507	-0.792205
ENSMUSG00000020607.7	Lratd1	LRAT domain containing 1	12	-2.04979	0.0260933	-8.73447	7.75194e-08	5.51146e-07	8.33674	13	20	20	9	17	28	78	101	73	85	82	66	-1.21546	-0.708941	-0.64067	-1.86954	-1.23251	-0.739077	1.1451	1.28108	1.15152	0.986242	1.17769	0.977675
ENSMUSG00000085675.1	Gm12022	predicted gene 12022	11	-2.04919	-1.65039	-6.07008	1.04282e-05	4.03918e-05	3.5789	5	4	5	5	4	7	17	34	22	31	24	24	-2.51092	-2.89657	-2.53879	-2.65803	-3.19187	-2.66508	-1.02024	-0.275732	-0.556295	-0.454331	-0.57392	-0.462898
ENSMUSG00000019768.16	Esr1	estrogen receptor 1 (alpha)	10	-2.04919	1.87615	-15.7394	7.35832e-12	1.94877e-10	17.452	48	70	62	58	70	92	261	333	254	299	282	232	0.629566	1.07306	0.967562	0.7529	0.77776	0.959414	2.88115	2.99729	2.94337	2.7948	2.95348	2.78348
ENSMUSG00000040594.19	Ranbp17	RAN binding protein 17	11	-2.04855	0.682235	-9.22186	3.49163e-08	2.74718e-07	9.123	17	30	22	38	34	63	105	123	96	135	92	108	-0.841064	-0.135755	-0.506369	0.149322	-0.253266	0.416718	1.57158	1.56411	1.54431	1.65054	1.34275	1.68394
ENSMUSG00000040856.17	Dlk1	delta like non-canonical Notch ligand 1	12	-2.04488	-1.56821	-5.43856	3.82587e-05	0.000128695	2.38386	3	4	9	6	7	5	27	23	24	26	32	23	-3.16299	-2.89657	-1.75029	-2.41703	-2.4549	-3.11254	-0.368161	-0.829668	-0.433438	-0.70369	-0.166262	-0.523018
ENSMUSG00000040606.13	Kazn	kazrin, periplakin interacting protein	4	-2.04479	-0.128097	-8.34968	1.48529e-07	9.66918e-07	7.69398	12	19	12	20	17	20	53	87	66	76	64	59	-1.32649	-0.78109	-1.35437	-0.759913	-1.23251	-1.21442	0.591946	1.06695	1.00713	0.825777	0.822597	0.81721
ENSMUSG00000023032.12	Slc4a8	solute carrier family 4 (anion exchanger), member 8	15	-2.03059	-2.81281	-3.69792	0.00168202	0.00384437	-1.06493	4	1	1	2	5	1	9	9	11	16	8	13	-2.80042	-4.48153	-4.41326	-3.79554	-2.90236	-4.987	-1.90159	-2.13633	-1.52459	-1.38722	-2.10117	-1.32272
ENSMUSG00000042357.2	Gjb5	gap junction protein, beta 5	4	-2.02882	-1.28628	-5.45887	3.66645e-05	0.000123725	2.42742	7	4	6	5	9	13	25	24	36	44	33	25	-2.06346	-2.89657	-2.29778	-2.65803	-2.11386	-1.81708	-0.477096	-0.769547	0.141676	0.0441226	-0.122541	-0.405182
ENSMUSG00000057914.15	Cacnb2	calcium channel, voltage-dependent, beta 2 subunit	2	-2.0284	-1.74122	-5.56893	2.91363e-05	0.000100868	2.63316	4	3	8	4	5	9	24	28	18	21	15	22	-2.80042	-3.25914	-1.91076	-2.94754	-2.90236	-2.32404	-0.534811	-0.551367	-0.838695	-1.00535	-1.23443	-0.585754
ENSMUSG00000044456.16	Rin3	Ras and Rab interactor 3	12	-2.02257	2.82953	-18.4497	5.13569e-13	2.01501e-11	20.1213	125	98	110	110	151	169	492	547	498	666	578	492	2.0012	1.55556	1.78968	1.67044	1.88138	1.83317	3.79446	3.71246	3.9133	3.94885	3.98754	3.86637
ENSMUSG00000001739.14	Cldn15	claudin 15	5	-2.01924	-1.10445	-6.59188	3.70466e-06	1.61126e-05	4.57863	6	10	5	9	6	6	30	38	31	60	43	41	-2.26991	-1.67418	-2.53879	-1.86954	-2.66135	-2.87153	-0.218784	-0.11747	-0.0708682	0.487252	0.254314	0.297432
ENSMUSG00000040447.15	Spns2	spinster homolog 2	11	-2.01919	-1.18021	-5.41348	4.03262e-05	0.000134824	2.338	3	8	11	7	7	6	29	37	30	38	39	50	-3.16299	-1.97903	-1.47466	-2.21057	-2.4549	-2.87153	-0.266878	-0.155438	-0.117411	-0.164824	0.115151	0.580604
ENSMUSG00000094707.2	A830019P07Rik	RIKEN cDNA A830019P07 gene	19	-2.01752	-0.360282	-7.89255	3.2957e-07	1.92738e-06	6.92152	12	13	12	10	15	27	51	65	61	55	57	47	-1.32649	-1.31161	-1.35437	-1.72515	-1.40759	-0.790607	0.536979	0.649166	0.894366	0.362805	0.65686	0.492248
ENSMUSG00000036292.14	Gramd1c	GRAM domain containing 1C	16	-2.00531	-1.09893	-5.24758	5.72249e-05	0.000185185	2.00705	4	14	5	12	9	7	24	37	38	43	36	35	-2.80042	-1.20851	-2.53879	-1.47361	-2.11386	-2.66508	-0.534811	-0.155438	0.218638	0.0113326	0.00119471	0.0721398
ENSMUSG00000042873.11	Lhfpl4	lipoma HMGIC fusion partner-like protein 4	6	-2.00115	2.77564	-21.069	5.3818e-14	2.93446e-12	22.3428	112	101	119	117	134	169	488	557	469	620	480	453	1.84343	1.59884	1.90264	1.75905	1.70967	1.83317	3.78269	3.73857	3.82683	3.84568	3.71976	3.74735
ENSMUSG00000028125.14	Abca4	ATP-binding cassette, sub-family A (ABC1), member 4	3	-1.99139	-0.517939	-8.53612	1.08137e-07	7.36015e-07	7.95109	9	13	11	12	15	16	53	59	42	52	52	45	-1.72242	-1.31161	-1.47466	-1.47361	-1.40759	-1.52757	0.591946	0.510561	0.361243	0.282635	0.525616	0.430187
ENSMUSG00000038742.7	Angptl6	angiopoietin-like 6	9	-1.9894	1.08748	-11.934	6.62952e-10	8.93029e-09	13.0004	38	35	28	42	50	71	157	170	132	142	125	132	0.29644	0.0832544	-0.165332	0.291926	0.296421	0.587904	2.14969	2.02937	2.0017	1.72321	1.78291	1.97224
ENSMUSG00000050556.9	Kcnb1	potassium voltage gated channel, Shab-related subfamily, member 1	2	-1.98751	0.872409	-8.28776	1.65202e-07	1.06289e-06	7.59007	23	40	24	31	53	38	102	154	136	136	143	131	-0.415758	0.273357	-0.383512	-0.140185	0.379676	-0.305181	1.52996	1.88721	2.04461	1.66115	1.97628	1.96131
ENSMUSG00000028766.10	Alpl	alkaline phosphatase, liver/bone/kidney	4	-1.98692	-0.620856	-6.69171	3.05188e-06	1.35193e-05	4.78317	9	7	11	14	24	15	44	51	31	50	43	47	-1.72242	-2.1596	-1.47466	-1.25948	-0.747081	-1.61777	0.326212	0.302244	-0.0708682	0.226601	0.254314	0.492248
ENSMUSG00000063594.5	Gng8	guanine nucleotide binding protein (G protein), gamma 8	7	-1.98326	1.48704	-13.9357	5.4596e-11	1.04479e-09	15.4635	39	45	54	41	65	73	205	234	183	223	201	179	0.333434	0.441302	0.769962	0.257575	0.671632	0.627705	2.53347	2.48919	2.47149	2.37252	2.46601	2.41023
ENSMUSG00000027996.13	Sfrp2	secreted frizzled-related protein 2	3	-1.98326	0.0418774	-7.61718	5.39729e-07	2.95814e-06	6.45362	23	18	18	14	8	22	95	90	85	90	96	58	-0.415758	-0.857039	-0.788769	-1.25948	-2.27433	-1.08011	1.42791	1.11559	1.3697	1.06824	1.40383	0.792757
ENSMUSG00000054252.18	Fgfr3	fibroblast growth factor receptor 3	5	-1.978	-1.21149	-4.45524	0.000316299	0.000859322	0.395596	5	7	7	3	10	22	23	47	23	49	29	25	-2.51092	-2.1596	-2.09133	-3.31011	-1.96947	-1.08011	-0.594932	0.185599	-0.493559	0.197746	-0.305987	-0.405182
ENSMUSG00000047146.17	Tet1	tet methylcytosine dioxygenase 1	10	-1.97656	0.812699	-9.63662	1.81069e-08	1.5604e-07	9.76808	37	27	25	25	44	36	112	171	117	132	134	116	0.258472	-0.285133	-0.325797	-0.445039	0.113943	-0.382143	1.66426	2.03781	1.82837	1.61824	1.88283	1.78658
ENSMUSG00000074802.11	Gas2l3	growth arrest-specific 2 like 3	10	-1.97591	3.29605	-12.2793	4.21085e-10	6.05733e-09	13.2877	151	132	141	242	208	226	646	750	510	1037	689	831	2.27283	1.98336	2.14644	2.80438	2.34211	2.2514	4.18699	4.16745	3.94762	4.58728	4.24078	4.62197
ENSMUSG00000022853.7	Ehhadh	enoyl-Coenzyme A, hydratase/3-hydroxyacyl Coenzyme A dehydrogenase	16	-1.9722	-0.796089	-5.66039	2.40974e-05	8.53771e-05	2.81568	7	7	15	13	6	19	45	42	40	53	41	30	-2.06346	-2.1596	-1.04403	-1.36258	-2.66135	-1.28656	0.358274	0.0251341	0.291702	0.309856	0.18641	-0.14687
ENSMUSG00000048776.8	Pthlh	parathyroid hormone-like peptide	6	-1.96899	-3.19268	-3.97794	0.0009052	0.00221243	-0.516049	2	1	3	1	0	1	10	10	10	16	9	6	-3.64842	-4.48153	-3.19087	-4.5325	-6.36179	-4.987	-1.7572	-1.99194	-1.65583	-1.38722	-1.9407	-2.37717
ENSMUSG00000024371.14	C2	complement component 2 (within H-2S)	17	-1.96891	-0.294379	-8.09145	2.3222e-07	1.42096e-06	7.26489	17	11	14	12	14	19	61	64	65	70	62	43	-0.841064	-1.54293	-1.14024	-1.47361	-1.50381	-1.28656	0.792993	0.62697	0.985275	0.70794	0.777154	0.365336
ENSMUSG00000019359.14	Gdpd2	glycerophosphodiester phosphodiesterase domain containing 2	X	-1.9665	-1.11676	-6.42246	5.1634e-06	2.17182e-05	4.28338	6	10	10	5	13	11	32	43	45	24	26	21	-2.26991	-1.67418	-1.6059	-2.65803	-1.6069	-2.04841	-0.127153	0.0586866	0.459647	-0.816901	-0.460709	-0.651343
ENSMUSG00000022367.7	Has2	hyaluronan synthase 2	15	-1.96596	2.54352	-19.4274	2.14195e-13	9.53504e-12	20.9712	105	97	86	119	131	160	445	470	369	433	361	336	1.75075	1.54084	1.43641	1.7834	1.67713	1.75446	3.64976	3.49379	3.48128	3.32828	3.30922	3.31686
ENSMUSG00000057969.15	Sema3b	sema domain, immunoglobulin domain (Ig), short basic domain, secreted, (semaphorin) 3B	9	-1.96378	3.29976	-20.1915	1.11173e-13	5.496e-12	21.6371	178	175	149	177	187	216	702	799	731	845	716	588	2.50943	2.38883	2.22578	2.35421	2.18896	2.18626	4.30683	4.2587	4.46657	4.29205	4.29619	4.12329
ENSMUSG00000034127.15	Tspan8	tetraspanin 8	10	-1.9591	2.31652	-18.403	5.36015e-13	2.08059e-11	20.0492	85	81	76	88	111	125	355	394	327	434	322	326	1.44751	1.28224	1.25917	1.35014	1.43911	1.39958	3.32418	3.23962	3.3072	3.3316	3.14453	3.27333
ENSMUSG00000032066.9	Bco2	beta-carotene oxygenase 2	9	-1.95687	-1.62994	-5.73011	2.08649e-05	7.48362e-05	2.9495	6	4	6	2	3	7	28	25	22	45	32	25	-2.26991	-2.89657	-2.29778	-3.79554	-3.55444	-2.66508	-0.316631	-0.711832	-0.556295	0.0761838	-0.166262	-0.405182
ENSMUSG00000020427.11	Igfbp3	insulin-like growth factor binding protein 3	11	-1.95107	3.77687	-19.4246	2.14733e-13	9.53504e-12	20.9171	198	252	285	219	260	328	1004	1206	1003	1015	1014	776	2.66265	2.91365	3.15913	2.66061	2.66335	2.78778	4.82274	4.85236	4.92268	4.55636	4.79792	4.52323
ENSMUSG00000115317.1	Gm32618	predicted gene, 32618	15	-1.95101	-1.00575	-6.00613	1.18678e-05	4.52822e-05	3.49359	8	10	8	2	8	13	33	50	37	55	41	43	-1.88288	-1.67418	-1.91076	-3.79554	-2.27433	-1.81708	-0.0834319	0.273955	0.180671	0.362805	0.18641	0.365336
ENSMUSG00000026833.18	Olfm1	olfactomedin 1	2	-1.94651	0.0449009	-8.28846	1.65003e-07	1.06213e-06	7.60556	15	18	17	22	22	33	88	83	56	80	52	57	-1.01615	-0.857039	-0.868939	-0.625612	-0.869938	-0.505878	1.31808	0.999447	0.772031	0.899306	0.525616	0.767883
ENSMUSG00000006575.14	Rundc3a	RUN domain containing 3A	11	-1.9447	0.261398	-8.91559	5.74427e-08	4.24269e-07	8.63119	23	20	15	27	20	37	86	90	80	96	79	68	-0.415758	-0.708941	-1.04403	-0.336105	-1.00424	-0.343148	1.28511	1.11559	1.28277	1.16085	1.12425	1.02042
ENSMUSG00000047534.17	Mis18bp1	MIS18 binding protein 1	12	-1.94203	2.03597	-8.81322	6.80137e-08	4.89666e-07	8.34801	77	42	61	114	97	91	238	288	239	424	274	338	1.30578	0.342898	0.944293	1.72174	1.24554	0.943733	2.74832	2.78817	2.85573	3.29801	2.91203	3.3254
ENSMUSG00000041431.16	Ccnb1	cyclin B1	13	-1.93357	4.33616	-10.407	5.62705e-09	5.68106e-08	10.3652	343	278	234	528	524	484	1290	1393	1004	2090	1324	1818	3.45382	3.05504	2.87522	3.92829	3.67301	3.34839	5.18419	5.06024	4.92411	5.59802	5.1826	5.75093
ENSMUSG00000020330.16	Hmmr	hyaluronan mediated motility receptor (RHAMM)	11	-1.93247	4.16916	-10.4813	5.04373e-09	5.16956e-08	10.5116	285	253	240	442	434	376	1181	1343	874	2001	1232	1583	3.187	2.91935	2.91167	3.67207	3.40142	2.98454	5.05688	5.00752	4.72417	5.53526	5.07874	5.55129
ENSMUSG00000055003.14	Lrtm2	leucine-rich repeats and transmembrane domains 2	6	-1.93246	-1.25257	-5.63488	2.54055e-05	8.96049e-05	2.77252	8	5	6	5	7	10	29	32	25	45	49	24	-1.88288	-2.60706	-2.29778	-2.65803	-2.4549	-2.17965	-0.266878	-0.361889	-0.375723	0.0761838	0.440727	-0.462898
ENSMUSG00000004371.15	Il11	interleukin 11	7	-1.93051	-1.63893	-4.04537	0.000779833	0.00193342	-0.416133	6	2	7	10	10	4	23	20	20	18	27	23	-2.26991	-3.74456	-2.09133	-1.72515	-1.96947	-3.40204	-0.594932	-1.0267	-0.690596	-1.22216	-0.40727	-0.523018
ENSMUSG00000057098.14	Ebf1	early B cell factor 1	11	-1.92788	2.52125	-17.6723	1.06117e-12	3.64119e-11	19.3974	83	102	101	99	112	146	412	460	370	512	431	343	1.41336	1.61299	1.66711	1.51916	1.45199	1.62279	3.53873	3.4628	3.48518	3.5698	3.56459	3.34656
ENSMUSG00000026840.14	Lamc3	laminin gamma 3	2	-1.92101	-2.48431	-4.66036	0.000202109	0.000575619	0.837366	4	3	2	1	4	3	13	19	11	20	11	9	-2.80042	-3.25914	-3.67629	-4.5325	-3.19187	-3.76461	-1.39463	-1.09885	-1.52459	-1.07406	-1.66507	-1.82968
ENSMUSG00000044201.10	Cdc25c	cell division cycle 25C	18	-1.91928	1.79293	-8.36537	1.44591e-07	9.46352e-07	7.62743	59	45	45	87	73	77	220	240	181	388	235	329	0.924471	0.441302	0.509573	1.33375	0.837881	0.704157	2.63511	2.52564	2.45568	3.17016	2.69095	3.28653
ENSMUSG00000074194.4	Zfp791	zinc finger protein 791	8	-1.91849	0.40796	-9.73144	1.5626e-08	1.38358e-07	9.8967	15	25	27	22	26	37	93	103	90	107	91	84	-1.01615	-0.394067	-0.216862	-0.625612	-0.63387	-0.343148	1.39737	1.30923	1.4517	1.31658	1.32707	1.32327
ENSMUSG00000032718.4	Mansc1	MANSC domain containing 1	6	-1.91713	-0.627416	-5.97849	1.25521e-05	4.75992e-05	3.43938	12	9	7	22	12	18	49	43	32	49	40	49	-1.32649	-1.81857	-2.09133	-0.625612	-1.71793	-1.36251	0.479836	0.0586866	-0.0257803	0.197746	0.15122	0.551749
ENSMUSG00000028358.15	Zfp618	zinc finger protein 618	4	-1.90768	-2.88871	-2.69495	0.0149462	0.0273201	-2.97934	2	2	1	5	4	0	5	16	7	19	10	13	-3.64842	-3.74456	-4.41326	-2.65803	-3.19187	-6.57197	-2.69009	-1.33986	-2.14126	-1.14621	-1.79631	-1.32272
ENSMUSG00000028678.13	Kif2c	kinesin family member 2C	4	-1.90536	2.96586	-9.64169	1.79646e-08	1.55182e-07	9.51799	130	111	91	209	187	210	470	605	345	813	530	657	2.05756	1.73441	1.51748	2.59334	2.18896	2.14571	3.72853	3.85773	3.38439	4.23639	3.86258	4.28324
ENSMUSG00000030433.15	Sbk2	SH3-binding domain kinase family, member 2	7	-1.90308	-2.35927	-3.32292	0.00384695	0.00805395	-1.83479	4	5	1	1	7	8	10	14	19	21	10	7	-2.80042	-2.60706	-4.41326	-4.5325	-2.4549	-2.4845	-1.7572	-1.52628	-0.762746	-1.00535	-1.79631	-2.17072
ENSMUSG00000041488.16	Stx3	syntaxin 3	19	-1.9021	0.901696	-10.7113	3.60844e-09	3.90634e-08	11.3466	23	33	39	35	36	46	118	160	124	145	140	118	-0.415758	-0.000403498	0.305559	0.0322823	-0.171966	-0.0328083	1.73922	1.94217	1.91185	1.75326	1.9458	1.81114
ENSMUSG00000074766.10	Ism1	isthmin 1, angiogenesis inhibitor	2	-1.90171	-0.318261	-7.52269	6.40761e-07	3.44191e-06	6.29242	14	18	11	15	16	14	57	64	65	57	63	41	-1.11237	-0.857039	-1.47466	-1.16327	-1.3174	-1.71399	0.695969	0.62697	0.985275	0.413879	0.800055	0.297432
ENSMUSG00000035916.8	Ptprq	protein tyrosine phosphatase, receptor type, Q	10	-1.90117	3.91907	-25.923	1.52277e-15	1.4858e-13	25.9182	235	256	270	287	326	390	980	1229	1034	1174	1069	909	2.90924	2.93632	3.08126	3.04995	2.98915	3.03721	4.78785	4.8796	4.96657	4.76622	4.87409	4.75132
ENSMUSG00000117406.1	Ntn3	netrin 3	17	-1.9002	0.315795	-7.60017	5.56613e-07	3.03944e-06	6.42121	20	24	18	22	29	16	76	99	94	106	116	90	-0.612795	-0.451783	-0.788769	-0.625612	-0.479148	-1.52757	1.10787	1.25237	1.51409	1.3031	1.67556	1.42224
ENSMUSG00000024036.16	Slc37a1	solute carrier family 37 (glycerol-3-phosphate transporter), member 1	17	-1.8967	-0.860301	-7.24393	1.07045e-06	5.42207e-06	5.78158	9	11	10	6	6	9	41	51	40	65	51	34	-1.72242	-1.54293	-1.6059	-2.41703	-2.66135	-2.32404	0.225518	0.302244	0.291702	0.601812	0.497871	0.0309171
ENSMUSG00000042985.7	Upk3b	uroplakin 3B	5	-1.89464	5.19937	-33.1952	2.06845e-17	4.51134e-15	30.1906	590	631	551	735	806	985	2336	2868	2306	3084	2770	2265	4.23545	4.23615	4.109	4.40512	4.29374	4.37274	6.04061	6.10182	6.12334	6.15921	6.2473	6.06801
ENSMUSG00000041064.13	Pif1	PIF1 5'-to-3' DNA helicase	9	-1.89342	2.04266	-7.13053	1.32293e-06	6.50327e-06	5.31941	83	57	49	85	90	79	289	317	186	466	286	424	1.41336	0.778997	0.631135	1.30039	1.13805	0.740916	3.0279	2.92636	2.49488	3.43412	2.97376	3.65201
ENSMUSG00000028088.14	Fmo5	flavin containing monooxygenase 5	3	-1.88679	1.66736	-14.2984	3.58677e-11	7.24732e-10	15.8816	55	45	49	70	77	96	189	242	199	257	211	190	0.824069	0.441302	0.631135	1.02209	0.914333	1.02049	2.41653	2.53758	2.5921	2.57682	2.53588	2.49604
ENSMUSG00000030499.9	Kctd15	potassium channel tetramerisation domain containing 15	7	-1.88653	3.50948	-22.2705	2.08294e-14	1.34313e-12	23.3085	217	198	173	184	235	295	780	926	764	875	807	752	2.79452	2.5665	2.44057	2.41001	2.51779	2.63505	4.45873	4.47139	4.53022	4.34235	4.46869	4.47794
ENSMUSG00000040998.18	Npnt	nephronectin	3	-1.88591	6.02815	-42.0694	3.26208e-19	2.30381e-16	34.342	1037	1140	1037	1240	1516	1570	4366	5060	4104	5585	4384	4403	5.04855	5.08896	5.02067	5.15924	5.20474	5.04504	6.94274	6.92081	6.95484	7.01586	6.90957	7.02683
ENSMUSG00000052957.8	Gas1	growth arrest specific 1	13	-1.88391	5.39285	-31.8508	4.25566e-17	7.51378e-15	29.4296	730	779	727	735	874	1062	3316	3453	2657	3260	2721	2352	4.54239	4.53991	4.50858	4.40512	4.41052	4.48128	6.54592	6.36959	6.32771	6.23927	6.22156	6.12237
ENSMUSG00000028175.15	Depdc1a	DEP domain containing 1a	3	-1.88123	1.84526	-9.10946	4.18609e-08	3.21179e-07	8.87164	54	51	48	89	93	85	224	241	182	409	238	292	0.797837	0.620008	0.601691	1.36635	1.1851	0.845885	2.66105	2.53162	2.4636	3.24611	2.70922	3.11469
ENSMUSG00000052572.19	Dlg2	discs large MAGUK scaffold protein 2	7	-1.87419	-0.478899	-6.55439	3.98572e-06	1.7223e-05	4.53245	11	15	11	5	15	17	57	61	41	80	64	47	-1.44678	-1.1123	-1.47466	-2.65803	-1.40759	-1.44268	0.695969	0.558258	0.326891	0.899306	0.822597	0.492248
ENSMUSG00000041351.16	Rap1gap	Rap1 GTPase-activating protein	4	-1.87316	1.18579	-10.2664	6.9322e-09	6.81322e-08	10.7083	37	43	32	40	52	72	142	194	135	204	153	118	0.258472	0.376451	0.0241459	0.222385	0.352455	0.607942	2.0053	2.21937	2.034	2.24435	2.07346	1.81114
ENSMUSG00000026622.15	Nek2	NIMA (never in mitosis gene a)-related expressed kinase 2	1	-1.85626	3.61199	-10.9757	2.47136e-09	2.79365e-08	11.3912	218	156	168	306	284	288	779	814	621	1309	846	1046	2.80114	2.22353	2.39838	3.14228	2.79049	2.60046	4.45688	4.28551	4.23146	4.92319	4.53674	4.95375
ENSMUSG00000041556.8	Fbxo2	F-box protein 2	4	-1.85217	1.24997	-9.69607	1.65071e-08	1.44862e-07	9.84769	38	36	40	46	54	64	158	175	140	251	159	133	0.29644	0.123332	0.341628	0.421694	0.406393	0.43926	2.15882	2.07107	2.08628	2.5428	2.12878	1.98309
ENSMUSG00000043388.8	Tmem130	transmembrane protein 130	5	-1.8514	-1.49908	-5.29873	5.13548e-05	0.000167985	2.11213	6	5	7	5	5	10	26	30	22	40	23	15	-2.26991	-2.60706	-2.09133	-2.65803	-2.90236	-2.17965	-0.421601	-0.45352	-0.556295	-0.0917609	-0.634041	-1.12341
ENSMUSG00000113184.1	Gm49654	predicted gene, 49654	12	-1.84875	-2.19442	-3.71568	0.00161722	0.00371746	-1.06629	5	3	3	2	8	1	18	22	10	25	23	12	-2.51092	-3.25914	-3.19087	-3.79554	-2.27433	-4.987	-0.940068	-0.892404	-1.65583	-0.759186	-0.634041	-1.43375
ENSMUSG00000003779.16	Kif20a	kinesin family member 20A	18	-1.84805	5.17835	-12.5237	3.07304e-10	4.62234e-09	13.1611	594	490	505	896	919	842	2167	2614	1743	3914	2477	3079	4.24519	3.87162	3.98335	4.69069	4.48291	4.14657	5.9323	5.96806	5.71962	6.503	6.08604	6.51087
ENSMUSG00000020303.2	Stc2	stanniocalcin 2	11	-1.84449	0.56973	-9.88394	1.23547e-08	1.13598e-07	10.1332	20	30	24	25	42	36	100	121	84	114	101	93	-0.612795	-0.135755	-0.383512	-0.445039	0.0476	-0.382143	1.50153	1.54056	1.35273	1.40759	1.47671	1.46929
ENSMUSG00000015085.8	Entpd2	ectonucleoside triphosphate diphosphohydrolase 2	2	-1.84424	-2.43268	-3.85843	0.00117916	0.0028008	-0.751826	4	1	2	6	6	8	8	9	14	9	12	11	-2.80042	-4.48153	-3.67629	-2.41703	-2.66135	-2.4845	-2.06206	-2.13633	-1.19017	-2.18368	-1.54477	-1.55405
ENSMUSG00000073910.10	Mob3b	MOB kinase activator 3B	4	-1.84407	-1.78147	-5.36361	4.47858e-05	0.000148263	2.2404	5	8	5	3	3	7	32	21	26	19	15	16	-2.51092	-1.97903	-2.53879	-3.31011	-3.55444	-2.66508	-0.127153	-0.957992	-0.320228	-1.14621	-1.23443	-1.03321
ENSMUSG00000037440.8	Vnn1	vanin 1	10	-1.83978	4.93468	-30.3182	1.00494e-16	1.56887e-14	28.6007	509	525	552	595	644	800	1991	2552	1939	2330	2151	1771	4.02259	3.97105	4.11161	4.10049	3.97025	4.07279	5.81012	5.93344	5.87332	5.75481	5.8825	5.71315
ENSMUSG00000033952.14	Aspm	abnormal spindle microtubule assembly	1	-1.83455	4.02754	-9.87237	1.25758e-08	1.15273e-07	9.60082	251	234	229	402	445	358	940	1121	843	1789	1053	1441	3.00407	2.80695	2.84413	3.53538	3.43749	2.91386	4.72776	4.74696	4.6721	5.37373	4.85234	5.41575
ENSMUSG00000016458.14	Wt1	Wilms tumor 1 homolog	2	-1.83257	1.61552	-12.4236	3.49423e-10	5.17195e-09	13.6537	59	53	44	57	65	94	202	256	176	228	189	203	0.924471	0.674974	0.477512	0.728025	0.671632	0.990275	2.51226	2.61856	2.41538	2.40444	2.37742	2.59128
ENSMUSG00000038233.9	Gask1a	golgi associated kinase 1A	9	-1.83221	-2.16497	-3.83612	0.00123885	0.00293177	-0.824217	6	1	7	2	5	2	14	20	15	18	21	19	-2.26991	-4.48153	-2.09133	-3.79554	-2.90236	-4.25004	-1.29154	-1.0267	-1.09395	-1.22216	-0.762365	-0.792205
ENSMUSG00000017692.8	Rhbdl3	rhomboid like 3	11	-1.83126	1.6754	-12.3729	3.73029e-10	5.4722e-09	13.5882	62	53	49	70	70	75	216	269	182	236	233	183	0.995437	0.674974	0.631135	1.02209	0.77776	0.666438	2.6087	2.68988	2.4636	2.45409	2.67865	2.44203
ENSMUSG00000035365.15	Parpbp	PARP1 binding protein	10	-1.83109	2.54236	-9.52608	2.15284e-08	1.81208e-07	9.40197	104	77	88	143	140	120	392	393	302	563	392	504	1.73701	1.20963	1.46938	2.04744	1.77264	1.34092	3.46703	3.23596	3.19264	3.70666	3.42792	3.9011
ENSMUSG00000005360.14	Slc1a3	solute carrier family 1 (glial high affinity glutamate transporter), member 3	15	-1.83061	4.55012	-33.4528	1.8073e-17	4.25461e-15	30.3427	362	443	425	444	509	601	1636	1867	1477	1744	1519	1456	3.53149	3.7263	3.73479	3.67857	3.63115	3.66045	5.52688	5.48264	5.48079	5.33699	5.38075	5.43068
ENSMUSG00000027954.9	Efna1	ephrin A1	3	-1.82476	1.36448	-11.8967	6.96678e-10	9.29176e-09	12.9711	38	43	49	39	70	73	176	196	155	193	176	161	0.29644	0.376451	0.631135	0.186316	0.77776	0.627705	2.314	2.23413	2.23262	2.16458	2.27489	2.25778
ENSMUSG00000020847.15	Rph3al	rabphilin 3A-like (without C2 domains)	11	-1.82419	0.382289	-7.05439	1.52654e-06	7.37221e-06	5.43151	19	27	17	26	31	44	102	101	57	93	102	71	-0.684945	-0.285133	-0.868939	-0.389544	-0.384511	-0.0962337	1.52996	1.28108	0.797342	1.11528	1.49085	1.08226
ENSMUSG00000027995.10	Tlr2	toll-like receptor 2	3	-1.8241	1.82083	-11.3683	1.4267e-09	1.71516e-08	12.2389	52	60	76	52	76	100	227	298	230	305	255	187	0.743899	0.852371	1.25917	0.596781	0.895597	1.07908	2.6802	2.83733	2.80047	2.82342	2.80855	2.47314
ENSMUSG00000001403.13	Ube2c	ubiquitin-conjugating enzyme E2C	2	-1.82211	3.82319	-10.065	9.37831e-09	8.88184e-08	9.95405	271	198	172	357	316	319	887	977	679	1493	1007	1289	3.11446	2.5665	2.43223	3.36433	2.94427	2.7477	4.64408	4.5487	4.36018	5.11287	4.78793	5.25499
ENSMUSG00000032783.9	Troap	trophinin associated protein	15	-1.81964	3.15676	-10.324	6.36262e-09	6.33316e-08	10.5317	163	129	103	199	248	206	553	616	403	963	659	766	2.3828	1.95032	1.69527	2.52278	2.59531	2.11803	3.96292	3.8837	3.60828	4.48053	4.1766	4.50453
ENSMUSG00000041460.15	Cacna2d4	calcium channel, voltage-dependent, alpha 2/delta subunit 4	6	-1.8192	-2.20896	-3.92768	0.00101165	0.00243884	-0.648649	6	4	3	4	6	1	18	22	15	10	19	10	-2.26991	-2.89657	-3.19087	-2.94754	-2.66135	-4.987	-0.940068	-0.892404	-1.09395	-2.03929	-0.903228	-1.68529
ENSMUSG00000036777.8	Anln	anillin, actin binding protein	9	-1.81895	5.388	-14.0154	4.97467e-11	9.63176e-10	15.0006	690	621	591	974	1054	966	2611	2900	2135	4289	2793	3535	4.46115	4.21312	4.21001	4.81105	4.68055	4.34466	6.20114	6.11783	6.01221	6.63498	6.25923	6.71009
ENSMUSG00000021697.12	Depdc1b	DEP domain containing 1B	13	-1.81726	0.776313	-7.22692	1.10488e-06	5.56984e-06	5.72327	30	23	24	43	35	40	118	119	77	176	114	155	-0.0396095	-0.511904	-0.383512	0.325479	-0.212044	-0.232117	1.73922	1.51661	1.22798	2.03191	1.65057	2.20316
ENSMUSG00000027075.16	Slc43a1	solute carrier family 43, member 1	2	-1.81594	0.971683	-11.4887	1.20895e-09	1.48059e-08	12.4196	35	37	33	35	42	47	132	158	136	132	120	131	0.1794	0.162326	0.0678673	0.0322823	0.0476	-0.00211154	1.90033	1.92408	2.04461	1.61824	1.72426	1.96131
ENSMUSG00000025422.10	Agap2	ArfGAP with GTPase domain, ankyrin repeat and PH domain 2	10	-1.81033	-0.863173	-6.86612	2.18233e-06	1.00766e-05	5.09825	9	8	10	11	8	9	39	40	33	55	42	45	-1.72242	-1.97903	-1.6059	-1.5939	-2.27433	-2.32404	0.15426	-0.0444069	0.0179411	0.362805	0.220761	0.430187
ENSMUSG00000051517.14	Arhgef39	Rho guanine nucleotide exchange factor (GEF) 39	4	-1.80327	0.707434	-7.57562	5.81949e-07	3.16613e-06	6.36403	26	22	25	34	44	46	102	108	84	166	93	134	-0.242426	-0.57464	-0.325797	-0.00894035	0.113943	-0.0328083	1.52996	1.37729	1.35273	1.94777	1.35826	1.99386
ENSMUSG00000027463.14	Slc52a3	solute carrier protein family 52, member 3	2	-1.8027	0.929082	-10.4074	5.62375e-09	5.68106e-08	10.9153	25	42	35	33	41	45	131	152	120	140	146	111	-0.297922	0.342898	0.151525	-0.0513756	0.0132485	-0.0641725	1.8894	1.86841	1.86474	1.70282	2.00613	1.72329
ENSMUSG00000024989.15	Cep55	centrosomal protein 55	19	-1.79324	3.10981	-10.2179	7.4526e-09	7.27646e-08	10.3682	147	135	111	207	203	186	549	600	404	862	633	795	2.23422	2.01566	1.80268	2.5795	2.30709	1.97106	3.95245	3.84576	3.61185	4.32077	4.11857	4.55811
ENSMUSG00000047180.8	Neurl3	neuralized E3 ubiquitin protein ligase 3	1	-1.7928	1.35582	-10.0407	9.73059e-09	9.15701e-08	10.3511	60	32	56	41	40	52	189	207	168	235	192	159	0.948516	-0.0441249	0.821957	0.257575	-0.0219409	0.142278	2.41653	2.31271	2.34846	2.44797	2.40008	2.23981
ENSMUSG00000026683.14	Nuf2	NUF2, NDC80 kinetochore complex component	1	-1.79154	3.76871	-9.8991	1.20713e-08	1.11476e-07	9.70886	227	181	200	350	407	345	836	873	681	1355	812	1090	2.85938	2.43733	2.64924	3.33581	3.30887	2.86057	4.5587	4.38641	4.36442	4.973	4.47759	5.01317
ENSMUSG00000045328.11	Cenpe	centromere protein E	3	-1.78558	4.03654	-10.2778	6.81451e-09	6.71535e-08	10.2264	282	216	243	402	410	353	994	1078	821	1789	1129	1463	3.17176	2.69173	2.92956	3.53538	3.31945	2.8936	4.80831	4.69055	4.63397	5.37373	4.95284	5.4376
ENSMUSG00000033389.16	Arhgap44	Rho GTPase activating protein 44	11	-1.78299	2.74569	-16.6059	3.01333e-12	9.0467e-11	18.3553	104	108	135	127	150	158	419	509	428	517	501	443	1.73701	1.69506	2.08393	1.87689	1.87183	1.73637	3.56301	3.60868	3.695	3.5838	3.78148	3.71518
ENSMUSG00000026605.14	Cenpf	centromere protein F	1	-1.78075	4.67405	-10.2451	7.15546e-09	7.00479e-08	10.0028	418	358	376	621	670	562	1518	1687	1296	2825	1643	2229	3.73874	3.41934	3.55828	4.16215	4.0273	3.56374	5.41891	5.33641	5.29226	6.03268	5.49393	6.0449
ENSMUSG00000098090.8	2700099C18Rik	RIKEN cDNA 2700099C18 gene	17	-1.77365	1.59017	-9.09688	4.27238e-08	3.26617e-07	8.86226	54	53	41	63	70	62	191	216	170	316	186	233	0.797837	0.674974	0.376818	0.87122	0.77776	0.393817	2.43168	2.37397	2.36548	2.87445	2.3544	2.78967
ENSMUSG00000024056.10	Ndc80	NDC80 kinetochore complex component	17	-1.77348	3.26023	-8.21565	1.87105e-07	1.18436e-06	7.00707	154	144	139	243	272	194	592	689	434	941	615	860	2.30112	2.10843	2.1259	2.81031	2.72832	2.03166	4.06115	4.04515	3.71506	4.44721	4.07699	4.67142
ENSMUSG00000027070.14	Lrp2	low density lipoprotein receptor-related protein 2	2	-1.76386	0.0296925	-7.05007	1.53904e-06	7.42052e-06	5.43862	16	21	16	20	18	27	79	64	68	73	61	78	-0.925953	-0.640228	-0.953828	-0.759913	-1.15234	-0.790607	1.16336	0.62697	1.04988	0.768061	0.753885	1.21701
ENSMUSG00000027111.16	Itga6	integrin alpha 6	2	-1.76168	2.23357	-16.9806	2.07448e-12	6.45003e-11	18.7249	83	82	80	89	101	131	298	355	298	356	302	307	1.41336	1.29983	1.33269	1.36635	1.30354	1.46695	3.07207	3.08945	3.17344	3.04615	3.05216	3.18684
ENSMUSG00000056596.8	Trnp1	TMF1-regulated nuclear protein 1	4	-1.75684	-2.69726	-3.53017	0.00243709	0.00536269	-1.40469	3	1	4	4	2	4	11	16	6	11	11	5	-3.16299	-4.48153	-2.8283	-2.94754	-4.03986	-3.40204	-1.62596	-1.33986	-2.34771	-1.90805	-1.66507	-2.61818
ENSMUSG00000041842.15	Fhdc1	FH2 domain containing 1	3	-1.75372	4.99244	-34.6611	9.72151e-18	2.72037e-15	30.9561	526	605	590	574	715	813	2049	2523	2043	2373	2163	1883	4.06994	4.17549	4.20757	4.0487	4.12102	4.09603	5.85154	5.91695	5.94868	5.78119	5.89052	5.80159
ENSMUSG00000030867.7	Plk1	polo like kinase 1	7	-1.7536	3.7327	-9.67345	1.70977e-08	1.49184e-07	9.36852	227	195	162	365	382	356	779	898	564	1328	863	1108	2.85938	2.54453	2.34607	3.39626	3.21753	2.90579	4.45688	4.42712	4.09268	4.94397	4.56542	5.03679
ENSMUSG00000045288.10	Ush1g	USH1 protein network component sans	11	-1.75164	-1.92971	-3.50069	0.00260089	0.00567763	-1.51023	1	10	5	6	3	6	21	21	10	28	20	17	-4.38538	-1.67418	-2.53879	-2.41703	-3.55444	-2.87153	-0.723256	-0.957992	-1.65583	-0.598721	-0.831078	-0.948324
ENSMUSG00000051378.10	Kif18b	kinesin family member 18B	11	-1.75094	3.34638	-9.95717	1.1047e-08	1.02913e-07	9.91063	176	157	126	244	295	242	567	700	484	1067	674	852	2.49318	2.23272	1.98477	2.81623	2.84522	2.34987	3.99896	4.06798	3.8722	4.62841	4.20904	4.65795
ENSMUSG00000032254.10	Kif23	kinesin family member 23	9	-1.74671	3.89401	-10.0306	9.88062e-09	9.2864e-08	9.87608	274	210	200	336	403	337	863	1101	649	1550	1052	1294	3.13032	2.65118	2.64924	3.277	3.29463	2.82678	4.60453	4.721	4.29504	5.16691	4.85097	5.26057
ENSMUSG00000034023.16	Fancd2	Fanconi anemia, complementation group D2	6	-1.74395	3.07506	-12.2762	4.22828e-10	6.07651e-09	13.3108	144	139	116	191	222	207	500	600	423	836	544	633	2.20458	2.05763	1.86596	2.46374	2.43587	2.125	3.81771	3.84576	3.67807	4.27661	3.90016	4.22959
ENSMUSG00000063632.6	Sox11	SRY (sex determining region Y)-box 11	12	-1.74296	2.52032	-17.1699	1.72276e-12	5.55248e-11	18.9183	101	108	90	101	126	156	365	409	370	477	379	375	1.69499	1.69506	1.50162	1.54787	1.6212	1.71805	3.36421	3.29346	3.48518	3.46775	3.37933	3.47506
ENSMUSG00000047842.7	Diras2	DIRAS family, GTP-binding RAS-like 2	13	-1.74249	1.92591	-14.3257	3.47637e-11	7.05309e-10	15.9369	68	73	67	81	79	92	276	304	219	261	241	226	1.12769	1.13318	1.07859	1.23126	0.951092	0.959414	2.96161	2.86604	2.72993	2.59906	2.72725	2.74576
ENSMUSG00000073433.11	Arhgdig	Rho GDP dissociation inhibitor (GDI) gamma	17	-1.74159	-2.43279	-3.45832	0.00285566	0.00616841	-1.55386	4	4	1	5	3	5	9	19	8	9	17	11	-2.80042	-2.89657	-4.41326	-2.65803	-3.55444	-3.11254	-1.90159	-1.09885	-1.96069	-2.18368	-1.05935	-1.55405
ENSMUSG00000074476.6	Spc24	SPC24, NDC80 kinetochore complex component, homolog (S. cerevisiae)	9	-1.73984	2.80509	-10.1503	8.24731e-09	7.93229e-08	10.3243	130	114	88	156	166	180	467	477	317	703	469	554	2.05756	1.77271	1.46938	2.17255	2.01759	1.92389	3.7193	3.5151	3.26246	4.0268	3.68635	4.03744
ENSMUSG00000047067.7	Dusp28	dual specificity phosphatase 28	1	-1.73854	-0.366774	-5.86666	1.57637e-05	5.8331e-05	3.19584	13	16	12	21	10	20	46	67	47	70	58	35	-1.21546	-1.0221	-1.35437	-0.6912	-1.96947	-1.21442	0.389638	0.692559	0.521708	0.70794	0.681735	0.0721398
ENSMUSG00000037466.13	Tedc1	tubulin epsilon and delta complex 1	12	-1.73803	2.84294	-11.5708	1.08074e-09	1.35034e-08	12.3943	135	110	98	166	169	190	422	501	372	659	458	584	2.1118	1.72141	1.62383	2.26191	2.04335	2.00168	3.57329	3.58585	3.49295	3.93362	3.65215	4.11345
ENSMUSG00000021388.14	Aspn	asporin	13	-1.73712	-0.240633	-5.70235	2.20951e-05	7.89051e-05	2.84396	13	12	26	16	14	23	68	61	58	57	35	63	-1.21546	-1.42264	-0.270301	-1.07307	-1.50381	-1.01738	0.948511	0.558258	0.822217	0.413879	-0.0388827	0.911077
ENSMUSG00000034687.8	Fras1	Fraser extracellular matrix complex subunit 1	5	-1.73639	1.32072	-9.99155	1.04838e-08	9.80975e-08	10.2894	39	45	45	47	54	61	130	192	177	195	184	167	0.333434	0.441302	0.509573	0.452391	0.406393	0.370547	1.87838	2.20446	2.42353	2.17941	2.33885	2.31041
ENSMUSG00000029321.1	Slc10a6	solute carrier family 10 (sodium/bile acid cotransporter family), member 6	5	-1.73637	-1.01625	-5.67856	2.32084e-05	8.2642e-05	2.84977	8	12	10	8	11	5	32	51	35	45	26	29	-1.88288	-1.42264	-1.6059	-2.03	-1.83823	-3.11254	-0.127153	0.302244	0.101599	0.0761838	-0.460709	-0.194964
ENSMUSG00000022123.9	Scel	sciellin	14	-1.73297	3.18784	-16.4064	3.68733e-12	1.08077e-10	18.1028	135	180	180	181	207	220	568	727	574	692	654	493	2.1118	2.42936	2.49763	2.38636	2.33518	2.21267	4.0015	4.12255	4.11802	4.00406	4.16562	3.8693
ENSMUSG00000073234.4	Gm8773	predicted gene 8773	5	-1.73182	-1.86051	-4.2624	0.000483118	0.0012555	0.0354511	3	6	4	6	4	7	20	13	21	29	18	15	-3.16299	-2.36605	-2.8283	-2.41703	-3.19187	-2.66508	-0.791969	-1.62937	-0.621883	-0.548968	-0.979176	-1.12341
ENSMUSG00000010311.15	Optc	opticin	1	-1.72984	0.0504035	-6.84311	2.28052e-06	1.04648e-05	5.05865	20	15	16	16	23	39	52	86	59	76	79	68	-0.612795	-1.1123	-0.953828	-1.07307	-0.807202	-0.268186	0.564724	1.05037	0.84667	0.825777	1.12425	1.02042
ENSMUSG00000038379.15	Ttk	Ttk protein kinase	9	-1.7268	2.69584	-8.8008	6.94283e-08	4.99123e-07	8.17277	105	95	98	180	152	152	381	457	293	657	420	551	1.75075	1.51094	1.62383	2.37839	1.89087	1.6807	3.42602	3.45337	3.14907	3.92924	3.52733	4.02961
ENSMUSG00000046623.8	Gjb4	gap junction protein, beta 4	4	-1.72594	0.667775	-10.1034	8.85008e-09	8.41922e-08	10.461	27	27	25	30	39	35	95	111	96	134	126	106	-0.188987	-0.285133	-0.325797	-0.186727	-0.0580102	-0.42222	1.42791	1.41664	1.54431	1.63985	1.79436	1.6571
ENSMUSG00000039934.12	Gsap	gamma-secretase activating protein	5	-1.72547	2.23661	-14.9218	1.77868e-11	4.08354e-10	16.6004	82	95	69	105	105	143	285	364	277	355	307	258	1.39598	1.51094	1.12072	1.60363	1.35931	1.59294	3.00783	3.12552	3.0682	3.04209	3.07581	2.93641
ENSMUSG00000052353.13	Cemip	cell migration inducing protein, hyaluronan binding	7	-1.72462	8.59034	-38.1694	1.79781e-18	7.84215e-16	32.4424	6834	7025	6752	8087	9217	10186	23468	29506	24701	27801	25618	21301	7.76827	7.71189	7.72298	7.86401	7.80837	7.7424	9.36892	9.46449	9.54416	9.33126	9.45627	9.30106
ENSMUSG00000036412.5	Arsi	arylsulfatase i	18	-1.72417	-1.07778	-4.5277	0.00026992	0.000746306	0.534	4	12	8	15	18	20	33	31	24	16	19	32	-2.80042	-1.42264	-1.91076	-1.16327	-1.15234	-1.21442	-0.0834319	-0.406977	-0.433438	-1.38722	-0.903228	-0.0552395
ENSMUSG00000044006.8	Cilp2	cartilage intermediate layer protein 2	8	-1.7232	-1.54702	-4.2622	0.000483329	0.00125583	-0.0158653	4	10	9	4	10	4	18	33	39	18	21	16	-2.80042	-1.67418	-1.75029	-2.94754	-1.96947	-3.40204	-0.940068	-0.318168	0.255633	-1.22216	-0.762365	-1.03321
ENSMUSG00000024044.19	Epb41l3	erythrocyte membrane protein band 4.1 like 3	17	-1.72139	5.26667	-41.1358	4.83747e-19	2.98935e-16	33.9578	672	715	640	743	918	1044	2488	2794	2329	3029	2502	2332	4.42304	4.41632	4.32483	4.42072	4.48134	4.45663	6.13154	6.06412	6.13766	6.13325	6.10052	6.11005
ENSMUSG00000012443.4	Kif11	kinesin family member 11	19	-1.71985	4.76339	-10.7068	3.63182e-09	3.92592e-08	10.6881	463	411	356	714	727	678	1620	1755	1235	2839	1760	2272	3.88608	3.61826	3.47954	4.36333	4.14501	3.83424	5.5127	5.39341	5.22273	6.03981	5.59314	6.07246
ENSMUSG00000006398.15	Cdc20	cell division cycle 20	4	-1.71976	3.85378	-9.31324	3.01615e-08	2.42584e-07	8.7267	221	244	204	335	385	331	879	1021	632	1604	944	1212	2.82082	2.8672	2.67774	3.2727	3.2288	2.8009	4.63102	4.61222	4.25677	5.2163	4.69478	5.16616
ENSMUSG00000059146.12	Ntrk3	neurotrophic tyrosine kinase, receptor, type 3	7	-1.71885	2.30963	-12.2346	4.4635e-10	6.35299e-09	13.3541	103	89	75	92	116	127	271	403	329	378	349	285	1.72314	1.41732	1.24018	1.41392	1.5024	1.42239	2.93529	3.27217	3.31599	3.13254	3.26052	3.07974
ENSMUSG00000031273.16	Col4a6	collagen, type IV, alpha 6	X	-1.7174	7.33725	-41.4937	4.15513e-19	2.67934e-16	34.0194	2718	3023	2817	3072	3819	4547	9821	11874	10341	12479	10708	9540	6.43825	6.49551	6.46198	6.46773	6.53738	6.57889	8.11221	8.15132	8.28801	8.17566	8.19784	8.14224
ENSMUSG00000024274.10	Zscan30	zinc finger and SCAN domain containing 30	18	-1.71618	0.254847	-7.78608	3.98344e-07	2.26528e-06	6.75186	19	23	18	27	28	36	85	73	72	76	85	68	-0.684945	-0.511904	-0.788769	-0.336105	-0.528901	-0.382143	1.26833	0.815415	1.13176	0.825777	1.22922	1.02042
ENSMUSG00000093759.1	Scarletltr	Scarletltr, erythroid developmental long intergenic non-protein coding transcript	9	-1.71438	-1.13075	-5.23912	5.82603e-05	0.000188166	1.98863	5	11	7	13	8	10	26	30	31	44	28	26	-2.51092	-1.54293	-2.09133	-1.36258	-2.27433	-2.17965	-0.421601	-0.45352	-0.0708682	0.0441226	-0.35574	-0.349687
ENSMUSG00000087060.7	Eldr	Egfr long non-coding downstream RNA	11	-1.70825	0.56785	-8.18724	1.9655e-07	1.2346e-06	7.43532	18	27	28	31	37	28	85	109	78	147	108	116	-0.760894	-0.285133	-0.165332	-0.140185	-0.132972	-0.739077	1.26833	1.39053	1.24647	1.77296	1.57292	1.78658
ENSMUSG00000046056.15	Sbsn	suprabasin	7	-1.70723	2.38646	-16.0833	5.13703e-12	1.45119e-10	17.8333	85	103	88	92	108	136	330	401	299	485	359	333	1.44751	1.62699	1.46938	1.41392	1.39976	1.52079	3.21899	3.265	3.17826	3.49172	3.30122	3.30394
ENSMUSG00000023940.14	Sgo1	shugoshin 1	17	-1.70573	2.60059	-8.43264	1.28898e-07	8.55339e-07	7.56881	102	106	70	167	157	136	344	392	287	654	408	511	1.70913	1.66822	1.14133	2.27055	1.93742	1.52079	3.27884	3.23229	3.11927	3.92264	3.48556	3.92098
ENSMUSG00000032291.8	Crabp1	cellular retinoic acid binding protein I	9	-1.70507	-1.69862	-5.01413	9.41201e-05	0.000289966	1.54681	6	4	4	4	7	7	23	17	16	33	25	22	-2.26991	-2.89657	-2.8283	-2.94754	-2.4549	-2.66508	-0.594932	-1.25497	-1.00375	-0.365522	-0.516205	-0.585754
ENSMUSG00000024905.15	Tesmin	testis expressed metallothionein like	19	-1.70491	-1.28837	-4.71039	0.000181286	0.000522982	0.910099	7	6	10	4	8	14	42	28	21	35	24	20	-2.06346	-2.36605	-1.6059	-2.94754	-2.27433	-1.71399	0.25987	-0.551367	-0.621883	-0.281864	-0.57392	-0.720055
ENSMUSG00000059173.19	Pde1a	phosphodiesterase 1A, calmodulin-dependent	2	-1.70467	4.52815	-34.1148	1.28334e-17	3.22597e-15	30.6835	406	430	408	457	552	604	1533	1761	1335	1692	1493	1358	3.69676	3.68338	3.67597	3.72016	3.74804	3.66763	5.43309	5.39833	5.33502	5.29333	5.35585	5.33019
ENSMUSG00000024261.6	Syt4	synaptotagmin IV	18	-1.70465	-2.53134	-3.86251	0.00116856	0.00277694	-0.743186	2	1	4	5	5	4	9	9	9	16	12	10	-3.64842	-4.48153	-2.8283	-2.65803	-2.90236	-3.40204	-1.90159	-2.13633	-1.80022	-1.38722	-1.54477	-1.68529
ENSMUSG00000053914.9	Kdm4d	lysine (K)-specific demethylase 4D	9	-1.70426	-2.17477	-4.0758	0.000729129	0.00182049	-0.343622	2	5	7	3	5	4	14	27	12	17	8	12	-3.64842	-2.60706	-2.09133	-3.31011	-2.90236	-3.40204	-1.29154	-0.602897	-1.40429	-1.30233	-2.10117	-1.43375
ENSMUSG00000030666.11	Calcb	calcitonin-related polypeptide, beta	7	-1.70336	-1.71563	-4.68332	0.000192267	0.000550697	0.88077	8	3	6	8	6	10	17	27	19	19	17	10	-1.88288	-3.25914	-2.29778	-2.03	-2.66135	-2.17965	-1.02024	-0.602897	-0.762746	-1.14621	-1.05935	-1.68529
ENSMUSG00000019992.8	Mtfr2	mitochondrial fission regulator 2	10	-1.70329	1.96074	-9.82249	1.3577e-08	1.23081e-07	9.96915	69	63	57	101	105	96	227	272	204	345	222	281	1.14859	0.922192	0.847268	1.54787	1.35931	1.02049	2.6802	2.70586	2.62781	3.00093	2.60903	3.05938
ENSMUSG00000021318.15	Gli3	GLI-Kruppel family member GLI3	13	-1.70246	4.51073	-32.8755	2.44925e-17	5.18926e-15	30.0394	392	416	398	450	563	647	1434	1637	1404	1704	1417	1371	3.6462	3.63568	3.64021	3.69792	3.77648	3.76677	5.33681	5.29302	5.40769	5.30352	5.2805	5.34393
ENSMUSG00000021130.8	Galnt16	polypeptide N-acetylgalactosaminyltransferase 16	12	-1.70236	-2.76435	-2.98023	0.00812075	0.0158243	-2.46263	4	1	2	3	3	1	4	14	12	18	12	10	-2.80042	-4.48153	-3.67629	-3.31011	-3.55444	-4.987	-2.9796	-1.52628	-1.40429	-1.22216	-1.54477	-1.68529
ENSMUSG00000050164.11	Mchr1	melanin-concentrating hormone receptor 1	15	-1.69594	1.9535	-15.5788	8.72331e-12	2.25393e-10	17.3047	70	70	85	71	88	104	262	327	242	258	213	209	1.1692	1.07306	1.41963	1.04241	1.10581	1.13539	2.88665	2.97109	2.87369	2.58241	2.54946	2.6332
ENSMUSG00000022602.14	Arc	activity regulated cytoskeletal-associated protein	15	-1.69421	-1.01077	-4.42863	0.000335295	0.000903811	0.311378	14	6	7	6	14	14	28	41	28	25	38	41	-1.11237	-2.36605	-2.09133	-2.41703	-1.50381	-1.71399	-0.316631	-0.00921745	-0.215258	-0.759186	0.0781567	0.297432
ENSMUSG00000034427.17	Myo15b	myosin XVB	11	-1.69381	-0.995252	-4.64409	0.000209397	0.000594026	0.757943	11	7	8	14	5	12	27	31	43	42	33	38	-1.44678	-2.1596	-1.91076	-1.25948	-2.90236	-1.92811	-0.368161	-0.406977	0.394795	-0.0222199	-0.122541	0.189179
ENSMUSG00000037544.14	Dlgap5	DLG associated protein 5	14	-1.68916	3.98762	-10.2787	6.80568e-09	6.71535e-08	10.2313	305	234	210	418	420	392	915	1070	739	1511	1015	1302	3.28468	2.80695	2.71945	3.59162	3.35417	3.04458	4.68889	4.67981	4.48226	5.13015	4.79934	5.26946
ENSMUSG00000028068.14	Iqgap3	IQ motif containing GTPase activating protein 3	3	-1.68558	4.21731	-9.62446	1.84539e-08	1.58569e-07	9.13863	341	234	293	506	549	438	1041	1244	859	1898	1192	1409	3.44539	2.80695	3.19899	3.86695	3.74018	3.20447	4.87493	4.89709	4.69921	5.45903	5.03114	5.38336
ENSMUSG00000054256.11	Msi1	musashi RNA-binding protein 1	5	-1.681	-1.31154	-4.64617	0.000208449	0.000591677	0.776213	7	8	8	7	13	7	32	36	21	25	32	12	-2.06346	-1.97903	-1.91076	-2.21057	-1.6069	-2.66508	-0.127153	-0.194432	-0.621883	-0.759186	-0.166262	-1.43375
ENSMUSG00000001020.8	S100a4	S100 calcium binding protein A4	3	-1.67411	2.10375	-11.6406	9.8292e-10	1.25346e-08	12.5895	77	85	62	89	85	124	253	326	235	360	268	317	1.30578	1.35136	0.967562	1.36635	1.05606	1.38803	2.83632	2.96668	2.83144	3.06224	2.88015	3.23301
ENSMUSG00000090124.7	Ugt1a7c	UDP glucuronosyltransferase 1 family, polypeptide A7C	1	-1.67004	4.3912	-27.2302	6.49642e-16	7.13692e-14	26.7514	338	402	381	422	494	582	1346	1483	1234	1715	1316	1229	3.43267	3.58635	3.57732	3.60534	3.58804	3.61415	5.24548	5.15053	5.22156	5.3128	5.17386	5.18625
ENSMUSG00000006930.15	Hap1	huntingtin-associated protein 1	11	-1.66809	-0.63244	-6.50817	4.36294e-06	1.86636e-05	4.4477	11	10	12	14	10	14	39	46	38	62	41	50	-1.44678	-1.67418	-1.35437	-1.25948	-1.96947	-1.71399	0.15426	0.154902	0.218638	0.534173	0.18641	0.580604
ENSMUSG00000028873.16	Cdca8	cell division cycle associated 8	4	-1.66089	2.70885	-9.94101	1.13225e-08	1.0515e-07	10.027	116	89	101	162	188	162	367	439	294	646	432	517	1.89384	1.41732	1.66711	2.22683	2.19663	1.77233	3.37208	3.39546	3.15398	3.9049	3.56793	3.93781
ENSMUSG00000031554.18	Adam5	a disintegrin and metallopeptidase domain 5	8	-1.65718	-1.68066	-4.36396	0.000386414	0.0010276	0.239751	6	3	5	8	6	14	13	21	19	25	22	15	-2.26991	-3.25914	-2.53879	-2.03	-2.66135	-1.71399	-1.39463	-0.957992	-0.762746	-0.759186	-0.696777	-1.12341
ENSMUSG00000078956.3	Gm14221	predicted gene 14221	2	-1.65582	0.459133	-7.78253	4.00883e-07	2.27884e-06	6.72533	36	20	26	23	22	29	80	115	95	111	108	81	0.219478	-0.708941	-0.270301	-0.562876	-0.869938	-0.689324	1.1814	1.46749	1.52928	1.36929	1.57292	1.27112
ENSMUSG00000040183.13	Ankrd6	ankyrin repeat domain 6	4	-1.65564	-0.758786	-6.05355	1.0782e-05	4.1621e-05	3.57641	13	10	13	7	11	6	41	52	39	48	59	40	-1.21546	-1.67418	-1.24333	-2.21057	-1.83823	-2.87153	0.225518	0.329989	0.255633	0.168302	0.706188	0.262243
ENSMUSG00000038843.18	Gcnt1	glucosaminyl (N-acetyl) transferase 1, core 2	19	-1.65543	4.83824	-27.4618	5.60931e-16	6.35051e-14	26.8536	450	570	567	556	599	777	1826	2093	1755	2207	1867	1704	3.84504	4.08959	4.15025	4.00277	3.86583	4.03073	5.68534	5.64744	5.72952	5.67659	5.67826	5.65753
ENSMUSG00000020808.3	Pimreg	PICALM interacting mitotic regulator	11	-1.65471	4.03788	-9.9053	1.19574e-08	1.10561e-07	9.62982	314	224	247	443	445	403	964	1129	709	1593	1062	1257	3.32657	2.74408	2.95306	3.67533	3.43749	3.08446	4.76412	4.75721	4.42251	5.20637	4.86462	5.21874
ENSMUSG00000031070.15	Mrgprf	MAS-related GPR, member F	7	-1.65345	1.94642	-13.3236	1.13337e-10	1.97058e-09	14.7638	76	78	55	82	83	106	239	284	222	280	257	238	1.28704	1.22813	0.796194	1.24886	1.02191	1.16274	2.75436	2.76803	2.74951	2.70025	2.8198	2.82024
ENSMUSG00000098318.7	Lockd	lncRNA downstream of Cdkn1b	6	-1.65232	0.519959	-5.16943	6.75526e-05	0.000214994	1.69028	27	18	20	50	36	42	71	105	59	151	72	111	-0.188987	-0.857039	-0.64067	0.540747	-0.171966	-0.162576	1.01035	1.33684	0.84667	1.81156	0.991279	1.72329
ENSMUSG00000024924.14	Vldlr	very low density lipoprotein receptor	19	-1.65032	4.14658	-28.7733	2.49574e-16	3.45929e-14	27.7227	325	330	303	382	437	504	1133	1280	1016	1270	1131	968	3.37617	3.30201	3.24733	3.46185	3.41135	3.40674	4.99705	4.93823	4.94125	4.87957	4.95539	4.842
ENSMUSG00000026959.13	Grin1	glutamate receptor, ionotropic, NMDA1 (zeta 1)	2	-1.64889	-0.586987	-6.21577	7.78256e-06	3.13564e-05	3.89326	14	12	8	15	23	19	39	41	43	48	34	34	-1.11237	-1.42264	-1.91076	-1.16327	-0.807202	-1.28656	0.15426	-0.00921745	0.394795	0.168302	-0.0801054	0.0309171
ENSMUSG00000038319.14	Kcnh2	potassium voltage-gated channel, subfamily H (eag-related), member 2	5	-1.64502	-1.02051	-5.35785	4.53323e-05	0.000149805	2.22415	9	6	9	9	8	13	22	38	29	48	47	32	-1.72242	-2.36605	-1.75029	-1.86954	-2.27433	-1.81708	-0.657668	-0.11747	-0.165505	0.168302	0.381226	-0.0552395
ENSMUSG00000027715.9	Ccna2	cyclin A2	3	-1.64478	4.52015	-11.043	2.24672e-09	2.57704e-08	11.2454	416	314	340	593	634	615	1314	1432	1042	2269	1466	1874	3.73183	3.23042	3.41329	4.09564	3.94769	3.69365	5.21078	5.10006	4.97768	5.71655	5.32953	5.79468
ENSMUSG00000048922.18	Cdca2	cell division cycle associated 2	14	-1.64468	3.35629	-10.1599	8.12941e-09	7.85454e-08	10.2087	198	138	155	272	263	264	591	664	475	972	656	816	2.66265	2.04725	2.28255	2.97265	2.67987	2.47516	4.05871	3.99187	3.84515	4.49394	4.17002	4.5957
ENSMUSG00000028518.8	Prkaa2	protein kinase, AMP-activated, alpha 2 catalytic subunit	4	-1.64168	1.04393	-7.96716	2.88835e-07	1.7183e-06	7.0208	25	38	38	47	69	65	119	115	127	142	149	114	-0.297922	0.200294	0.268565	0.452391	0.75715	0.461456	1.75135	1.46749	1.94621	1.72321	2.03537	1.7616
ENSMUSG00000039055.4	Eme1	essential meiotic structure-specific endonuclease 1	11	-1.63971	1.46626	-8.05956	2.45541e-07	1.49247e-06	7.1362	59	40	33	77	63	81	165	162	132	250	185	219	0.924471	0.273357	0.0678673	1.15866	0.626894	0.776761	2.22117	1.96004	2.0017	2.53706	2.34665	2.70047
ENSMUSG00000015222.17	Map2	microtubule-associated protein 2	1	-1.63946	2.89523	-13.2017	1.31513e-10	2.24968e-09	14.5146	112	138	140	164	197	211	415	477	502	561	456	444	1.84343	2.04725	2.1362	2.24448	2.26392	2.15255	3.54918	3.5151	3.92483	3.70153	3.64584	3.71843
ENSMUSG00000097697.2	4833412C05Rik	RIKEN cDNA 4833412C05 gene	7	-1.63903	0.300907	-6.08671	1.00841e-05	3.92024e-05	3.58345	17	28	16	48	30	51	63	83	69	96	64	50	-0.841064	-0.233603	-0.953828	0.482448	-0.431054	0.114533	0.839164	0.999447	1.07079	1.16085	0.822597	0.580604
ENSMUSG00000106627.1	Gm21680	predicted gene, 21680	5	-1.63831	0.603558	-6.5393	4.10502e-06	1.76725e-05	4.40539	26	24	36	20	26	53	124	99	85	129	115	82	-0.242426	-0.451783	0.191603	-0.759913	-0.63387	0.1695	1.81048	1.25237	1.3697	1.5852	1.66312	1.28871
ENSMUSG00000021798.14	Ldb3	LIM domain binding 3	14	-1.63769	1.89279	-9.85212	1.29725e-08	1.18245e-07	9.99752	65	84	59	78	72	88	192	324	228	286	243	247	1.06308	1.33439	0.896596	1.17716	0.818118	0.895638	2.43919	2.95782	2.7879	2.73078	2.73915	2.87368
ENSMUSG00000055782.9	Abcd2	ATP-binding cassette, sub-family D (ALD), member 2	15	-1.63583	1.71848	-10.2063	7.5824e-09	7.39346e-08	10.5639	50	62	75	68	79	90	201	267	191	275	173	165	0.687865	0.899292	1.24018	0.980567	0.951092	0.927879	2.50511	2.67914	2.53305	2.6743	2.25016	2.29308
ENSMUSG00000040701.16	Ap1g2	adaptor protein complex AP-1, gamma 2 subunit	14	-1.63401	3.84806	-25.2159	2.45592e-15	2.1942e-13	25.4384	280	268	255	289	296	378	916	1062	862	1078	964	865	3.16151	3.00229	2.99896	3.05995	2.8501	2.99218	4.69047	4.66899	4.70423	4.6432	4.72501	4.67978
ENSMUSG00000041498.13	Kif14	kinesin family member 14	1	-1.6336	3.22425	-8.50632	1.13732e-07	7.69506e-07	7.53043	185	122	134	256	255	245	550	565	421	925	578	763	2.56493	1.87015	2.07324	2.88535	2.63539	2.36761	3.95508	3.75913	3.67124	4.42248	3.98754	4.49888
ENSMUSG00000046295.13	Ankle1	ankyrin repeat and LEM domain containing 1	8	-1.63296	2.62656	-8.45883	1.23279e-07	8.22842e-07	7.59224	122	93	84	156	152	171	357	428	266	621	375	484	1.96629	1.4804	1.40266	2.17255	1.89087	1.8501	3.33228	3.35889	3.00984	3.848	3.36404	3.84275
ENSMUSG00000101581.6	C430002N11Rik	RIKEN cDNA C430002N11 gene	9	-1.63062	-2.71582	-3.15956	0.00550114	0.0111504	-2.11005	2	3	1	3	1	6	10	7	7	19	11	15	-3.64842	-3.25914	-4.41326	-3.31011	-4.77683	-2.87153	-1.7572	-2.47737	-2.14126	-1.14621	-1.66507	-1.12341
ENSMUSG00000041624.10	Gucy1a2	guanylate cyclase 1, soluble, alpha 2	9	-1.63053	0.391166	-6.90062	2.04324e-06	9.50841e-06	5.14141	19	26	21	27	31	46	66	84	88	83	89	92	-0.684945	-0.338572	-0.571957	-0.336105	-0.384511	-0.0328083	0.905761	1.01662	1.41946	0.952093	1.29519	1.45377
ENSMUSG00000039187.16	Fanci	Fanconi anemia, complementation group I	7	-1.63008	2.28827	-7.73807	4.34099e-07	2.44687e-06	6.39918	69	88	69	147	134	114	263	301	234	516	304	385	1.14859	1.40111	1.12072	2.08711	1.70967	1.26724	2.89214	2.85176	2.8253	3.58101	3.06167	3.51298
ENSMUSG00000057967.12	Fgf18	fibroblast growth factor 18	11	-1.62521	3.08304	-14.3517	3.37472e-11	6.89401e-10	15.8646	135	157	166	166	169	258	508	580	523	615	619	533	2.1118	2.23272	2.38116	2.26191	2.04335	2.44205	3.84058	3.7969	3.9839	3.834	4.08633	3.98174
ENSMUSG00000017417.14	Plxdc1	plexin domain containing 1	11	-1.62336	-1.82109	-3.58189	0.00217399	0.00485214	-1.34304	5	6	2	5	6	18	15	19	12	18	15	24	-2.51092	-2.36605	-3.67629	-2.65803	-2.66135	-1.36251	-1.19532	-1.09885	-1.40429	-1.22216	-1.23443	-0.462898
ENSMUSG00000027171.10	Prrg4	proline rich Gla (G-carboxyglutamic acid) 4 (transmembrane)	2	-1.61734	-1.06255	-4.50546	0.000283374	0.000779582	0.460383	13	6	10	3	6	16	43	32	27	49	35	36	-1.21546	-2.36605	-1.6059	-3.31011	-2.66135	-1.52757	0.293422	-0.361889	-0.266788	0.197746	-0.0388827	0.112217
ENSMUSG00000040441.11	Slc26a10	solute carrier family 26, member 10	10	-1.61663	0.0289967	-6.2871	6.75072e-06	2.75357e-05	3.99505	16	15	23	17	31	22	52	80	58	86	85	55	-0.925953	-1.1123	-0.443633	-0.988182	-0.384511	-1.08011	0.564724	0.94666	0.822217	1.00302	1.22922	0.716809
ENSMUSG00000047238.4	Mageh1	melanoma antigen, family H, 1	X	-1.61571	-1.76211	-4.54281	0.000261153	0.000725855	0.592578	5	5	7	3	7	7	20	30	14	22	22	12	-2.51092	-2.60706	-2.09133	-3.31011	-2.4549	-2.66508	-0.791969	-0.45352	-1.19017	-0.939758	-0.696777	-1.43375
ENSMUSG00000071724.5	Smpd5	sphingomyelin phosphodiesterase 5	15	-1.61365	1.35651	-10.7168	3.57953e-09	3.8807e-08	11.3489	49	49	49	36	56	75	178	184	155	180	163	165	0.65901	0.562864	0.631135	0.0723597	0.458388	0.666438	2.33026	2.14322	2.23262	2.06424	2.16452	2.29308
ENSMUSG00000041073.10	Nacad	NAC alpha domain containing	11	-1.61271	2.14387	-12.6469	2.62672e-10	4.0414e-09	13.9084	64	97	82	87	125	134	256	318	269	314	279	222	1.04088	1.54084	1.3681	1.33375	1.60975	1.4995	2.85329	2.93089	3.02599	2.86531	2.93807	2.72005
ENSMUSG00000036768.6	Kif15	kinesin family member 15	9	-1.6121	3.13625	-8.38495	1.39827e-07	9.19634e-07	7.32679	174	141	116	215	250	198	524	569	395	851	555	736	2.47674	2.07817	1.86596	2.63408	2.60688	2.06103	3.88528	3.7693	3.57939	4.30225	3.92901	4.44693
ENSMUSG00000103160.1	C130012C08Rik	RIKEN cDNA C130012C08 gene	14	-1.61205	-2.40068	-3.72347	0.00158961	0.00365738	-1.03014	3	2	4	7	3	5	13	15	7	14	11	8	-3.16299	-3.74456	-2.8283	-2.21057	-3.55444	-3.11254	-1.39463	-1.43006	-2.14126	-1.57363	-1.66507	-1.99014
ENSMUSG00000019996.17	Map7	microtubule-associated protein 7	10	-1.61144	-2.05004	-3.14847	0.00563578	0.0113984	-2.21164	7	4	2	2	10	11	19	10	18	15	12	12	-2.06346	-2.89657	-3.67629	-3.79554	-1.96947	-2.04841	-0.864119	-1.99194	-0.838695	-1.47741	-1.54477	-1.43375
ENSMUSG00000029648.13	Flt1	FMS-like tyrosine kinase 1	5	-1.6113	0.590194	-7.30663	9.52885e-07	4.89513e-06	5.86983	17	31	35	32	52	39	95	112	75	103	91	79	-0.841064	-0.0892128	0.151525	-0.095097	0.352455	-0.268186	1.42791	1.42952	1.19026	1.26188	1.32707	1.23528
ENSMUSG00000047344.9	Lancl3	LanC lantibiotic synthetase component C-like 3 (bacterial)	X	-1.60508	-0.312061	-5.60797	2.68645e-05	9.40574e-05	2.68417	13	11	16	23	26	17	48	44	50	57	46	54	-1.21546	-1.54293	-0.953828	-0.562876	-0.63387	-1.44268	0.450392	0.0914765	0.610063	0.413879	0.350529	0.690577
ENSMUSG00000039865.8	Slc44a3	solute carrier family 44, member 3	3	-1.60194	2.28299	-13.6758	7.42014e-11	1.34698e-09	15.1633	75	91	111	91	107	144	304	370	277	337	314	288	1.26806	1.44921	1.80268	1.39824	1.3864	1.60296	3.10078	3.14907	3.0682	2.96713	3.10829	3.09482
ENSMUSG00000043943.14	Naalad2	N-acetylated alpha-linked acidic dipeptidase 2	9	-1.59952	-0.274966	-7.03909	1.57126e-06	7.54889e-06	5.42798	12	15	14	17	20	28	49	53	43	56	61	52	-1.32649	-1.1123	-1.14024	-0.988182	-1.00424	-0.739077	0.479836	0.35721	0.394795	0.388568	0.753885	0.636638
ENSMUSG00000028871.7	Rspo1	R-spondin 1	4	-1.59509	-0.776355	-6.25701	7.16764e-06	2.90923e-05	3.9732	10	12	10	6	12	15	35	40	39	51	46	39	-1.57803	-1.42264	-1.6059	-2.41703	-1.71793	-1.61777	0.00022602	-0.0444069	0.255633	0.25489	0.350529	0.226173
ENSMUSG00000006221.7	Hspb7	heat shock protein family, member 7 (cardiovascular)	4	-1.5937	-1.70422	-4.70924	0.000181736	0.000523873	0.934544	6	6	4	6	7	5	20	22	16	19	25	21	-2.26991	-2.36605	-2.8283	-2.41703	-2.4549	-3.11254	-0.791969	-0.892404	-1.00375	-1.14621	-0.516205	-0.651343
ENSMUSG00000017740.17	Slc12a5	solute carrier family 12, member 5	2	-1.59165	0.249332	-7.98944	2.77718e-07	1.66082e-06	7.10254	20	21	23	18	30	36	71	77	76	88	81	72	-0.612795	-0.640228	-0.443633	-0.908011	-0.431054	-0.382143	1.01035	0.891868	1.20924	1.03599	1.1601	1.1023
ENSMUSG00000030513.14	Pcsk6	proprotein convertase subtilisin/kexin type 6	7	-1.5904	7.56172	-27.7883	4.56941e-16	5.25341e-14	26.7486	3224	3695	3678	3893	4643	5646	11061	13951	11338	12872	12573	9701	6.68451	6.78506	6.84668	6.80939	6.81921	6.89117	8.28374	8.38388	8.42079	8.22039	8.42947	8.16638
ENSMUSG00000022199.12	Slc22a17	solute carrier family 22 (organic cation transporter), member 17	14	-1.58603	3.46801	-24.0339	5.62159e-15	4.36512e-13	24.6168	195	226	218	200	257	297	716	812	660	834	669	627	2.64068	2.75687	2.77327	2.52999	2.64664	2.64478	4.3353	4.28197	4.31927	4.27316	4.19831	4.21586
ENSMUSG00000039470.15	Zdhhc2	zinc finger, DHHC domain containing 2	8	-1.58421	2.98124	-15.6187	8.36106e-12	2.17549e-10	17.3077	139	157	118	170	198	232	404	557	455	627	539	490	2.15377	2.23272	1.89052	2.29616	2.2712	2.28912	3.51047	3.73857	3.78316	3.86186	3.88685	3.8605
ENSMUSG00000079654.3	Prrt4	proline-rich transmembrane protein 4	6	-1.58311	-0.36526	-5.60009	2.73081e-05	9.53405e-05	2.65894	19	17	9	11	18	28	42	63	46	54	56	37	-0.684945	-0.93721	-1.75029	-1.5939	-1.15234	-0.739077	0.25987	0.604428	0.491011	0.336573	0.631549	0.151211
ENSMUSG00000010154.7	Spire2	spire type actin nucleation factor 2	8	-1.58223	2.15645	-13.956	5.33161e-11	1.02162e-09	15.5101	72	90	70	100	113	141	271	286	236	357	295	252	1.20956	1.43335	1.14133	1.53359	1.46476	1.57269	2.93529	2.77813	2.83755	3.05019	3.01838	2.90253
ENSMUSG00000021176.6	Efcab11	EF-hand calcium binding domain 11	12	-1.57974	0.254791	-5.76896	1.92605e-05	6.97735e-05	2.93305	27	18	20	26	30	21	80	89	54	102	67	100	-0.188987	-0.857039	-0.64067	-0.389544	-0.431054	-1.1457	1.1814	1.09956	0.720036	1.24787	0.888186	1.57344
ENSMUSG00000022322.8	Shcbp1	Shc SH2-domain binding protein 1	8	-1.57934	3.01214	-7.85373	3.53087e-07	2.03749e-06	6.39257	181	120	115	188	202	186	541	533	330	795	525	629	2.53348	1.8464	1.85353	2.44096	2.29999	1.97106	3.9313	3.67509	3.32036	4.20411	3.84892	4.22046
ENSMUSG00000027699.19	Ect2	ect2 oncogene	3	-1.5793	4.24603	-10.7333	3.49543e-09	3.80064e-08	10.8365	383	304	264	505	490	488	1089	1239	878	1696	1173	1465	3.61274	3.18381	3.0489	3.8641	3.57632	3.36025	4.93993	4.89129	4.73075	5.29673	5.00797	5.43957
ENSMUSG00000029177.9	Cenpa	centromere protein A	5	-1.57764	3.63965	-9.41981	2.54594e-08	2.10239e-07	8.94567	209	195	206	306	299	284	705	818	559	1267	828	1114	2.74046	2.54453	2.69178	3.14228	2.86462	2.58032	4.31298	4.29258	4.07985	4.87616	4.50573	5.04457
ENSMUSG00000058297.16	Spock2	sparc/osteonectin, cwcv and kazal-like domains proteoglycan 2	10	-1.57712	0.710786	-7.745	4.2874e-07	2.42511e-06	6.64359	28	28	35	38	44	48	118	96	101	116	93	72	-0.137457	-0.233603	0.151525	0.149322	0.113943	0.0279457	1.73922	1.2082	1.61719	1.43258	1.35826	1.1023
ENSMUSG00000036564.17	Ndrg4	N-myc downstream regulated gene 4	8	-1.57669	5.10293	-28.1121	3.7372e-16	4.5807e-14	27.2371	674	667	587	713	849	1029	2213	2465	1874	2448	2137	1825	4.42733	4.31613	4.20022	4.3613	4.36868	4.43576	5.96259	5.88341	5.82414	5.82607	5.87308	5.75647
ENSMUSG00000021684.17	Pde8b	phosphodiesterase 8B	13	-1.57018	-0.314535	-3.56906	0.00223649	0.00497516	-1.62419	26	20	6	28	19	9	35	75	48	64	47	58	-0.242426	-0.708941	-2.29778	-0.284575	-1.07639	-2.32404	0.00022602	0.854148	0.551765	0.579616	0.381226	0.792757
ENSMUSG00000020914.17	Top2a	topoisomerase (DNA) II alpha	11	-1.56896	6.80261	-12.0915	5.38313e-10	7.45445e-09	12.2347	2027	1759	1627	3153	3077	2917	6137	7214	4968	10546	6790	8594	6.01514	5.71446	5.67022	6.50527	6.22575	5.93855	7.43391	7.43243	7.23045	7.93287	7.54067	7.99159
ENSMUSG00000049556.5	Lingo1	leucine rich repeat and Ig domain containing 1	9	-1.56647	-2.35441	-3.49556	0.00263055	0.0057314	-1.48252	5	1	4	4	4	6	11	12	9	13	12	16	-2.51092	-4.48153	-2.8283	-2.94754	-3.19187	-2.87153	-1.62596	-1.7404	-1.80022	-1.67672	-1.54477	-1.03321
ENSMUSG00000087408.10	Cers1	ceramide synthase 1	8	-1.56604	0.215986	-5.6904	2.26472e-05	8.07988e-05	2.76131	31	14	26	15	20	37	79	69	85	93	75	74	0.00693306	-1.20851	-0.270301	-1.16327	-1.00424	-0.343148	1.16336	0.734684	1.3697	1.11528	1.04977	1.14156
ENSMUSG00000036377.19	C530008M17Rik	RIKEN cDNA C530008M17 gene	5	-1.56426	2.74707	-15.3884	1.06948e-11	2.66132e-10	17.077	119	134	115	125	156	201	387	495	362	485	450	445	1.93052	2.00497	1.85353	1.85408	1.92823	2.08267	3.44853	3.56848	3.45369	3.49172	3.62675	3.72167
ENSMUSG00000023505.13	Cdca3	cell division cycle associated 3	6	-1.55916	4.03357	-9.72565	1.57668e-08	1.39521e-07	9.32692	305	288	232	458	428	408	941	1083	741	1517	965	1213	3.28468	3.10593	2.86286	3.72331	3.38136	3.10223	4.7293	4.69723	4.48615	5.13587	4.7265	5.16735
ENSMUSG00000002055.9	Spag5	sperm associated antigen 5	11	-1.55848	4.19602	-10.6705	3.82785e-09	4.10194e-08	10.7546	348	291	278	455	497	421	1043	1201	828	1680	1212	1493	3.47467	3.12086	3.12331	3.71384	3.59676	3.14742	4.87769	4.84636	4.64621	5.28306	5.05514	5.46687
ENSMUSG00000034532.9	Fbxo16	F-box protein 16	14	-1.55729	-2.26348	-3.64303	0.00189918	0.00428979	-1.19261	3	3	3	5	6	5	9	14	11	22	8	15	-3.16299	-3.25914	-3.19087	-2.65803	-2.66135	-3.11254	-1.90159	-1.52628	-1.52459	-0.939758	-2.10117	-1.12341
ENSMUSG00000017390.15	Aldoc	aldolase C, fructose-bisphosphate	11	-1.55349	-0.815102	-3.94223	0.000979602	0.002372	-0.748478	9	9	14	4	21	18	36	31	44	36	35	43	-1.72242	-1.81857	-1.14024	-2.94754	-0.935526	-1.36251	0.0403035	-0.406977	0.427585	-0.241786	-0.0388827	0.365336
ENSMUSG00000003746.16	Man1a	mannosidase 1, alpha	10	-1.55237	6.4752	-35.5236	6.32478e-18	1.87606e-15	31.2801	1573	1787	1631	1838	2158	2582	5118	6404	5166	6384	5869	4896	5.64941	5.73723	5.67376	5.72685	5.71402	5.76259	7.17198	7.26061	7.28682	7.20875	7.33039	7.17993
ENSMUSG00000020583.4	Matn3	matrilin 3	12	-1.55164	-1.23242	-4.23607	0.000511964	0.00132143	-0.077853	7	10	7	7	5	7	27	33	23	55	22	42	-2.06346	-1.67418	-2.09133	-2.21057	-2.90236	-2.66508	-0.368161	-0.318168	-0.493559	0.362805	-0.696777	0.331784
ENSMUSG00000038943.16	Prc1	protein regulator of cytokinesis 1	7	-1.55074	4.90433	-9.0253	4.79988e-08	3.61539e-07	7.95006	557	478	408	847	849	761	1709	1871	1232	2959	1841	2408	4.15248	3.83588	3.67597	4.6096	4.36868	4.00073	5.58984	5.48572	5.21922	6.09953	5.65804	6.15631
ENSMUSG00000027469.16	Tpx2	TPX2, microtubule-associated	2	-1.54883	5.24483	-11.0221	2.31419e-09	2.64217e-08	11.0137	683	596	580	992	1027	990	2177	2326	1695	3715	2305	2985	4.44645	4.15389	4.18293	4.83746	4.64313	4.38005	5.93894	5.79969	5.67935	6.42773	5.98223	6.46615
ENSMUSG00000020604.13	Arsg	arylsulfatase G	11	-1.54756	0.418379	-7.37822	8.34898e-07	4.34927e-06	6.01428	20	29	24	24	41	39	76	98	71	81	82	89	-0.612795	-0.18385	-0.383512	-0.502755	0.0132485	-0.268186	1.10787	1.23779	1.11172	0.917117	1.17769	1.40621
ENSMUSG00000019124.10	Scrn1	secernin 1	6	-1.53868	5.42597	-31.8843	4.17849e-17	7.4664e-15	29.4425	741	854	842	968	1129	1188	2527	3051	2485	3065	2538	2288	4.56396	4.67244	4.72031	4.80214	4.77968	4.64296	6.15397	6.19105	6.23117	6.1503	6.12113	6.08258
ENSMUSG00000028073.15	Pear1	platelet endothelial aggregation receptor 1	3	-1.53507	-0.000593553	-6.8209	2.37962e-06	1.08758e-05	5.00996	20	18	19	16	13	25	60	67	65	82	90	70	-0.612795	-0.857039	-0.71282	-1.07307	-1.6069	-0.899542	0.769342	0.692559	0.985275	0.934711	1.31122	1.06194
ENSMUSG00000078771.10	Evi2a	ecotropic viral integration site 2a	11	-1.52495	-2.0804	-3.33189	0.00377189	0.00791059	-1.80693	4	5	1	12	11	10	11	9	12	16	11	12	-2.80042	-2.60706	-4.41326	-1.47361	-1.83823	-2.17965	-1.62596	-2.13633	-1.40429	-1.38722	-1.66507	-1.43375
ENSMUSG00000079164.8	Tlr5	toll-like receptor 5	1	-1.52434	1.43144	-10.4819	5.03942e-09	5.16872e-08	11.0026	50	57	50	75	60	69	172	197	149	175	144	146	0.687865	0.778997	0.65999	1.12094	0.557072	0.546974	2.28093	2.24145	2.17585	2.02372	1.9863	2.11715
ENSMUSG00000017716.15	Birc5	baculoviral IAP repeat-containing 5	11	-1.52327	3.46505	-8.56556	1.02894e-07	7.05835e-07	7.54498	213	183	159	284	304	281	607	706	497	1111	641	842	2.76775	2.45314	2.31919	3.03482	2.88851	2.56502	4.09722	4.08029	3.9104	4.68668	4.13668	4.64093
ENSMUSG00000027326.13	Knl1	kinetochore scaffold 1	2	-1.52098	3.32675	-7.16036	1.25103e-06	6.19294e-06	5.03267	173	161	139	305	315	266	522	569	453	1021	560	797	2.46844	2.2689	2.1259	3.13756	2.93971	2.48602	3.87977	3.7693	3.77681	4.56486	3.94194	4.56173
ENSMUSG00000022197.16	Pdzd2	PDZ domain containing 2	15	-1.5204	3.4976	-13.3804	1.05792e-10	1.8546e-09	14.6197	188	207	206	221	282	315	547	729	707	952	841	709	2.58807	2.63047	2.69178	2.6737	2.78032	2.72953	3.94719	4.12651	4.41844	4.46396	4.52819	4.39305
ENSMUSG00000021379.2	Id4	inhibitor of DNA binding 4	13	-1.51851	1.51378	-10.6851	3.74747e-09	4.03622e-08	11.2962	47	70	46	50	70	82	167	197	164	208	184	182	0.599509	1.07306	0.540937	0.540747	0.77776	0.794355	2.2385	2.24145	2.3138	2.27229	2.33885	2.43415
ENSMUSG00000026890.19	Lhx6	LIM homeobox protein 6	2	-1.51633	0.996952	-6.97735	1.76592e-06	8.35684e-06	5.19212	48	33	32	31	50	65	147	113	110	155	119	125	0.629566	-0.000403498	0.0241459	-0.140185	0.296421	0.461456	2.05505	1.44229	1.73975	1.84916	1.71224	1.89394
ENSMUSG00000073568.2	Arl14epl	ADP-ribosylation factor-like 14 effector protein-like	18	-1.51561	-1.98179	-3.21082	0.00491836	0.0100682	-2.08679	5	2	6	5	8	12	17	10	17	17	8	16	-2.51092	-3.74456	-2.29778	-2.65803	-2.27433	-1.92811	-1.02024	-1.99194	-0.918865	-1.30233	-2.10117	-1.03321
ENSMUSG00000041649.13	Klf8	Kruppel-like factor 8	X	-1.51424	-2.52106	-3.05041	0.00697594	0.0138039	-2.35886	4	2	3	2	9	3	13	14	6	8	10	12	-2.80042	-3.74456	-3.19087	-3.79554	-2.11386	-3.76461	-1.39463	-1.52628	-2.34771	-2.34415	-1.79631	-1.43375
ENSMUSG00000029822.15	Osbpl3	oxysterol binding protein-like 3	6	-1.51351	3.65377	-20.4284	9.11429e-14	4.6773e-12	21.806	264	231	210	262	298	360	731	851	702	993	802	739	3.07678	2.78838	2.71945	2.91871	2.8598	2.92189	4.36519	4.34961	4.40821	4.52477	4.45973	4.4528
ENSMUSG00000020897.12	Aurkb	aurora kinase B	11	-1.51106	4.01723	-8.49581	1.15776e-07	7.79576e-07	7.26723	323	236	258	457	468	379	971	1008	667	1503	1018	1198	3.36728	2.8192	3.0158	3.72016	3.51011	2.99599	4.77455	4.59374	4.33448	5.1225	4.8036	5.14941
ENSMUSG00000022033.9	Pbk	PDZ binding kinase	14	-1.51099	3.44219	-8.97295	5.22844e-08	3.89272e-07	8.25985	209	161	165	301	319	272	606	646	476	992	683	867	2.74046	2.2689	2.37247	3.11855	2.95788	2.51815	4.09484	3.95225	3.84818	4.52331	4.22817	4.68311
ENSMUSG00000049985.15	Ankrd55	ankyrin repeat domain 55	13	-1.50964	0.374815	-6.40297	5.36579e-06	2.24485e-05	4.17066	25	22	28	23	52	48	87	103	58	76	64	52	-0.297922	-0.57464	-0.165332	-0.562876	0.352455	0.0279457	1.30169	1.30923	0.822217	0.825777	0.822597	0.636638
ENSMUSG00000024795.11	Kif20b	kinesin family member 20B	19	-1.50904	4.38276	-9.07371	4.43615e-08	3.37571e-07	8.1568	393	326	335	545	534	541	1132	1370	916	2055	1215	1669	3.64987	3.28445	3.39195	3.97397	3.70026	3.50885	4.99577	5.03623	4.79184	5.57366	5.0587	5.62759
ENSMUSG00000005950.14	P2rx5	purinergic receptor P2X, ligand-gated ion channel, 5	11	-1.50676	0.825524	-10.2638	6.95815e-09	6.8342e-08	10.7064	32	36	36	33	37	47	113	126	101	127	108	109	0.0520209	0.123332	0.191603	-0.0513756	-0.132972	-0.00211154	1.67703	1.59874	1.61719	1.56274	1.57292	1.69718
ENSMUSG00000022034.10	Esco2	establishment of sister chromatid cohesion N-acetyltransferase 2	14	-1.50674	3.13773	-11.0733	2.15288e-09	2.47899e-08	11.628	159	131	140	228	283	254	457	545	388	774	544	646	2.34707	1.97243	2.1362	2.71859	2.78541	2.41955	3.68811	3.70718	3.55362	4.16551	3.90016	4.2589
ENSMUSG00000101174.8	Hoxd4	homeobox D4	2	-1.50537	-2.0772	-3.00033	0.00777541	0.0152133	-2.49196	9	1	5	7	4	9	11	18	11	17	16	10	-1.72242	-4.48153	-2.53879	-2.21057	-3.19187	-2.32404	-1.62596	-1.1748	-1.52459	-1.30233	-1.14424	-1.68529
ENSMUSG00000027379.13	Bub1	BUB1, mitotic checkpoint serine/threonine kinase	2	-1.50462	3.45338	-8.49655	1.1563e-07	7.79152e-07	7.43168	217	175	156	289	335	248	608	675	477	1023	703	870	2.79452	2.38883	2.2918	3.05995	3.02838	2.38513	4.09959	4.01556	3.85121	4.56768	4.26978	4.68809
ENSMUSG00000030600.15	Lrfn1	leucine rich repeat and fibronectin type III domain containing 1	7	-1.50302	-0.279617	-5.60194	2.72034e-05	9.50198e-05	2.65193	18	15	14	25	19	16	52	48	56	58	43	46	-0.760894	-1.1123	-1.14024	-0.445039	-1.07639	-1.52757	0.564724	0.215656	0.772031	0.438754	0.254314	0.461551
ENSMUSG00000048327.6	Ckap2l	cytoskeleton associated protein 2-like	2	-1.50247	4.19978	-8.64692	8.97343e-08	6.25988e-07	7.47289	358	297	285	474	452	457	1050	1194	790	1691	1110	1581	3.51548	3.15025	3.15913	3.7728	3.45998	3.26566	4.88734	4.83793	4.57847	5.29248	4.92836	5.54947
ENSMUSG00000039457.4	Ppl	periplakin	16	-1.5002	2.49823	-11.0968	2.08274e-09	2.40569e-08	11.7531	88	127	105	117	121	192	300	384	347	447	352	303	1.49726	1.92786	1.72288	1.75905	1.56302	2.01675	3.0817	3.20258	3.39272	3.37413	3.27285	3.16795
ENSMUSG00000048078.16	Tenm4	teneurin transmembrane protein 4	7	-1.49602	2.24599	-11.5965	1.04356e-09	1.31832e-08	12.4876	79	109	95	80	113	139	252	359	302	345	293	261	1.34254	1.70829	1.57921	1.21345	1.46476	1.55215	2.83062	3.10559	3.19264	3.00093	3.00859	2.95306
ENSMUSG00000022580.13	Rhpn1	rhophilin, Rho GTPase binding protein 1	15	-1.49551	-0.705377	-4.79189	0.00015192	0.000446693	1.06025	12	11	6	17	23	23	33	33	27	33	44	40	-1.32649	-1.54293	-2.29778	-0.988182	-0.807202	-1.01738	-0.0834319	-0.318168	-0.266788	-0.365522	0.287104	0.262243
ENSMUSG00000115009.1	G930009F23Rik	RIKEN cDNA G930009F23 gene	15	-1.49385	0.207354	-7.09369	1.41767e-06	6.91627e-06	5.51282	17	20	24	20	35	32	70	75	53	101	74	74	-0.841064	-0.708941	-0.383512	-0.759913	-0.212044	-0.549599	0.99003	0.854148	0.693319	1.23373	1.03054	1.14156
ENSMUSG00000038354.13	Ankrd35	ankyrin repeat domain 35	3	-1.49367	0.253493	-6.40229	5.37304e-06	2.24725e-05	4.17743	27	20	25	15	29	44	78	85	69	88	57	70	-0.188987	-0.708941	-0.325797	-1.16327	-0.479148	-0.0962337	1.1451	1.0336	1.07079	1.03599	0.65686	1.06194
ENSMUSG00000010086.17	Rnf112	ring finger protein 112	11	-1.48999	-1.70546	-3.79533	0.0013559	0.00317033	-0.936883	4	4	9	8	5	7	19	18	17	20	16	28	-2.80042	-2.89657	-1.75029	-2.03	-2.90236	-2.66508	-0.864119	-1.1748	-0.918865	-1.07406	-1.14424	-0.244717
ENSMUSG00000038068.15	Rnf144b	ring finger protein 144B	13	-1.4899	3.76655	-21.8091	2.98189e-14	1.85073e-12	22.9282	218	265	279	294	329	384	783	914	735	1021	902	816	2.80114	2.98608	3.12848	3.08466	3.00234	3.01487	4.46427	4.45258	4.47443	4.56486	4.62915	4.5957
ENSMUSG00000027737.10	Slc7a11	solute carrier family 7 (cationic amino acid transporter, y+ system), member 11	3	-1.48861	1.83068	-8.32625	1.54623e-07	1.00228e-06	7.49197	85	58	62	93	89	70	217	221	211	264	221	221	1.44751	0.803872	0.967562	1.42943	1.12202	0.567584	2.61535	2.40691	2.67637	2.61551	2.60253	2.71356
ENSMUSG00000051235.10	Gen1	GEN1, Holliday junction 5' flap endonuclease	12	-1.48754	1.9503	-8.35885	1.46214e-07	9.54864e-07	7.55223	61	77	63	117	100	98	238	235	174	321	226	262	0.972168	1.20963	0.990463	1.75905	1.28926	1.05008	2.74832	2.49533	2.39894	2.89706	2.63474	2.95857
ENSMUSG00000029442.18	Wdr66	WD repeat domain 66	5	-1.48495	-1.05381	-4.03082	0.000805323	0.00199228	-0.550745	11	12	8	2	15	14	33	44	25	39	30	29	-1.44678	-1.42264	-1.91076	-3.79554	-1.40759	-1.71399	-0.0834319	0.0914765	-0.375723	-0.12783	-0.257893	-0.194964
ENSMUSG00000087179.8	Gm14230	predicted gene 14230	2	-1.48302	-0.225338	-5.47339	3.55664e-05	0.000120348	2.37962	17	12	23	24	17	19	65	60	40	62	45	46	-0.841064	-1.42264	-0.443633	-0.502755	-1.23251	-1.28656	0.883902	0.534606	0.291702	0.534173	0.319165	0.461551
ENSMUSG00000054702.14	Ap1s3	adaptor-related protein complex AP-1, sigma 3	1	-1.47909	1.64012	-10.0951	8.96234e-09	8.50963e-08	10.4025	55	78	52	65	80	67	183	219	182	218	195	195	0.824069	1.22813	0.716024	0.915958	0.969126	0.504848	2.37012	2.39382	2.4636	2.33988	2.42239	2.53342
ENSMUSG00000035683.13	Melk	maternal embryonic leucine zipper kinase	4	-1.47876	2.47852	-7.7358	4.35873e-07	2.45516e-06	6.33029	110	86	83	156	138	146	321	334	230	548	348	444	1.81756	1.36814	1.38548	2.17255	1.75195	1.62279	3.17915	3.00161	2.80047	3.66774	3.25638	3.71843
ENSMUSG00000004098.7	Col5a3	collagen, type V, alpha 3	9	-1.47592	4.98578	-27.8232	4.47088e-16	5.25341e-14	27.0608	630	635	608	620	841	902	1867	2231	1840	2087	1852	1786	4.33001	4.24526	4.25089	4.15982	4.35503	4.24582	5.71737	5.73954	5.79773	5.59595	5.66663	5.72531
ENSMUSG00000027306.15	Nusap1	nucleolar and spindle associated protein 1	2	-1.47526	3.99123	-7.85799	3.50422e-07	2.02695e-06	6.1493	273	274	216	478	469	465	864	923	633	1516	914	1304	3.12505	3.03417	2.76	3.78491	3.51319	3.29067	4.6062	4.46671	4.25905	5.13492	4.64821	5.27167
ENSMUSG00000030268.17	Bcat1	branched chain aminotransferase 1, cytosolic	6	-1.47427	2.79219	-8.17488	2.0081e-07	1.25663e-06	6.99613	192	116	99	184	198	152	416	465	354	493	398	430	2.61837	1.79769	1.6384	2.41001	2.2712	1.6807	3.55265	3.47838	3.42149	3.5153	3.44981	3.67226
ENSMUSG00000024112.16	Cacna1h	calcium channel, voltage-dependent, T type, alpha 1H subunit	17	-1.4731	-0.722334	-4.36942	0.000381815	0.00101609	0.119338	15	10	14	6	25	14	50	36	41	35	27	34	-1.01615	-1.67418	-1.14024	-2.41703	-0.689366	-1.71399	0.50869	-0.194432	0.326891	-0.281864	-0.40727	0.0309171
ENSMUSG00000106820.1	D5Ertd605e	DNA segment, Chr 5, ERATO Doi 605, expressed	5	-1.46877	-1.25487	-4.00374	0.000855007	0.00210257	-0.564707	11	6	8	13	10	6	31	32	18	31	28	17	-1.44678	-2.36605	-1.91076	-1.36258	-1.96947	-2.87153	-0.172241	-0.361889	-0.838695	-0.454331	-0.35574	-0.948324
ENSMUSG00000022180.7	Slc7a8	solute carrier family 7 (cationic amino acid transporter, y+ system), member 8	14	-1.46786	-2.60615	-3.0014	0.00775746	0.0151862	-2.44044	1	4	4	2	5	5	7	14	8	7	12	11	-4.38538	-2.89657	-2.8283	-3.79554	-2.90236	-3.11254	-2.24263	-1.52628	-1.96069	-2.52472	-1.54477	-1.55405
ENSMUSG00000049097.9	Ankrd34a	ankyrin repeat domain 34A	3	-1.46758	-1.23422	-4.4494	0.000320373	0.000868798	0.331079	11	9	11	1	4	10	25	40	37	46	38	33	-1.44678	-1.81857	-1.47466	-4.5325	-3.19187	-2.17965	-0.477096	-0.0444069	0.180671	0.107548	0.0781567	-0.0115182
ENSMUSG00000039396.11	Neil3	nei like 3 (E. coli)	8	-1.46724	3.08405	-9.59465	1.93336e-08	1.65171e-07	9.37281	153	140	134	214	236	224	452	519	376	822	520	656	2.29175	2.06793	2.07324	2.62737	2.52391	2.2386	3.67225	3.63672	3.50836	4.25226	3.83512	4.28104
ENSMUSG00000031937.7	Vstm5	V-set and transmembrane domain containing 5	9	-1.46722	0.206829	-6.64965	3.31104e-06	1.45456e-05	4.6732	21	19	25	28	25	30	69	91	49	93	68	69	-0.544082	-0.78109	-0.325797	-0.284575	-0.689366	-0.64123	0.96942	1.13144	0.581209	1.11528	0.909402	1.04133
ENSMUSG00000046818.7	Ddit4l	DNA-damage-inducible transcript 4-like	3	-1.46486	2.56925	-13.7228	7.01702e-11	1.28823e-09	15.186	115	134	99	124	164	168	318	444	333	401	352	318	1.8814	2.00497	1.6384	1.84254	2.00015	1.82464	3.16563	3.41178	3.33339	3.21765	3.27285	3.23754
ENSMUSG00000040084.9	Bub1b	BUB1B, mitotic checkpoint serine/threonine kinase	2	-1.46449	4.45956	-7.66723	4.93078e-07	2.73071e-06	5.64499	410	361	326	620	588	567	1232	1407	836	2281	1314	1750	3.71089	3.43136	3.35272	4.15982	3.83911	3.57651	5.11785	5.07466	4.66007	5.72416	5.17167	5.69594
ENSMUSG00000062866.16	Phactr2	phosphatase and actin regulator 2	10	-1.46432	4.90594	-26.2495	1.2263e-15	1.22887e-13	26.0444	533	580	595	668	745	917	1643	2014	1715	2152	1880	1616	4.089	4.11466	4.21974	4.26732	4.18027	4.2696	5.53303	5.59195	5.69627	5.64019	5.68827	5.58105
ENSMUSG00000028937.14	Acot7	acyl-CoA thioesterase 7	4	-1.46409	4.05956	-16.3324	3.97634e-12	1.15634e-10	17.8776	374	298	257	401	453	489	959	1099	828	1203	1035	982	3.57848	3.15509	3.01021	3.53179	3.46317	3.3632	4.75662	4.71838	4.64621	4.80141	4.82748	4.86271
ENSMUSG00000044447.5	Dock5	dedicator of cytokinesis 5	14	-1.46276	4.27163	-17.7602	9.76192e-13	3.39857e-11	19.279	410	338	340	469	536	568	1026	1256	1122	1369	1122	1062	3.71089	3.33652	3.41329	3.75752	3.70564	3.57905	4.854	4.91094	5.08435	4.98782	4.94387	4.97564
ENSMUSG00000018604.18	Tbx3	T-box 3	5	-1.46208	-0.261266	-5.39674	4.177e-05	0.000139274	2.23086	21	14	14	26	19	20	47	62	45	44	59	39	-0.544082	-1.20851	-1.14024	-0.389544	-1.07639	-1.21442	0.420335	0.581527	0.459647	0.0441226	0.706188	0.226173
ENSMUSG00000070305.10	Mpzl3	myelin protein zero-like 3	9	-1.46161	1.26243	-8.45204	1.24711e-07	8.30905e-07	7.8181	38	59	37	44	76	75	145	145	127	167	158	136	0.29644	0.828325	0.230597	0.358269	0.895597	0.666438	2.03535	1.80062	1.94621	1.95641	2.11971	2.01515
ENSMUSG00000005233.16	Spc25	SPC25, NDC80 kinetochore complex component, homolog (S. cerevisiae)	2	-1.45739	3.34271	-9.64208	1.79536e-08	1.55182e-07	9.37735	188	159	172	304	284	271	554	628	442	888	597	707	2.58807	2.25092	2.43223	3.13283	2.79049	2.51284	3.96552	3.91151	3.74139	4.36362	4.03417	4.38898
ENSMUSG00000075012.4	Fjx1	four jointed box 1	2	-1.45303	2.02215	-11.1063	2.05504e-09	2.37926e-08	11.834	85	83	75	88	90	129	262	301	200	289	242	192	1.44751	1.31721	1.24018	1.35014	1.13805	1.44484	2.88665	2.85176	2.59931	2.74581	2.73321	2.51111
ENSMUSG00000056313.5	Tcim	transcriptional and immune response regulator	8	-1.45206	0.0273061	-6.29207	6.68435e-06	2.73101e-05	3.99861	26	18	15	28	26	29	59	70	53	56	56	61	-0.242426	-0.857039	-1.04403	-0.284575	-0.63387	-0.689324	0.745297	0.755294	0.693319	0.388568	0.631549	0.864907
ENSMUSG00000020331.9	Hcn2	hyperpolarization-activated, cyclic nucleotide-gated K+ 2	10	-1.45183	3.64365	-14.7969	2.04292e-11	4.56992e-10	16.2705	211	259	233	233	334	375	761	818	616	906	911	723	2.75417	2.9531	2.86906	2.74981	3.02407	2.9807	4.42318	4.29258	4.21981	4.39255	4.64347	4.42124
ENSMUSG00000027496.15	Aurka	aurora kinase A	2	-1.44962	3.44519	-8.26756	1.71055e-07	1.09302e-06	7.01578	217	178	171	281	302	259	654	640	468	1055	660	822	2.79452	2.41329	2.42384	3.01953	2.879	2.44762	4.20473	3.9388	3.82376	4.6121	4.17878	4.60626
ENSMUSG00000094627.2	Gm10182	predicted pseudogene 10182	9	-1.44786	-0.802164	-4.20679	0.00054608	0.00140144	-0.174128	9	9	12	17	11	21	36	25	38	33	32	39	-1.72242	-1.81857	-1.35437	-0.988182	-1.83823	-1.1457	0.0403035	-0.711832	0.218638	-0.365522	-0.166262	0.226173
ENSMUSG00000024899.7	Papss2	3'-phosphoadenosine 5'-phosphosulfate synthase 2	19	-1.44629	5.07947	-26.7563	8.80628e-16	9.1976e-14	26.362	591	683	650	803	916	998	1916	2288	1773	2335	2143	1762	4.23789	4.3503	4.34718	4.53269	4.4782	4.39165	5.75474	5.77593	5.74424	5.7579	5.87712	5.7058
ENSMUSG00000020493.8	Prr11	proline rich 11	11	-1.4379	3.64123	-9.43205	2.49704e-08	2.06708e-07	8.94088	225	222	217	309	343	277	690	816	553	1152	766	953	2.84664	2.73117	2.76665	3.15633	3.06238	2.54438	4.28198	4.28905	4.06429	4.73894	4.39351	4.81948
ENSMUSG00000034121.12	Mks1	Meckel syndrome, type 1	11	-1.43441	3.70955	-21.1829	4.90807e-14	2.73639e-12	22.4227	250	252	265	259	340	373	766	895	703	1000	757	736	2.99832	2.91365	3.05435	2.90213	3.04972	2.973	4.43262	4.42229	4.41026	4.53489	4.37647	4.44693
ENSMUSG00000037685.15	Atp8a1	ATPase, aminophospholipid transporter (APLT), class I, type 8A, member 1	5	-1.43394	1.80954	-9.80548	1.39373e-08	1.25885e-07	9.93955	53	66	84	73	98	122	195	238	185	268	191	172	0.77112	0.98879	1.40266	1.08221	1.26026	1.36467	2.4615	2.51359	2.48713	2.63717	2.39257	2.35285
ENSMUSG00000025429.9	Pstpip2	proline-serine-threonine phosphatase-interacting protein 2	18	-1.43299	-1.52543	-4.71934	0.000177796	0.000513814	0.942946	7	5	9	7	5	6	22	26	18	27	23	24	-2.06346	-2.60706	-1.75029	-2.21057	-2.90236	-2.87153	-0.657668	-0.656336	-0.838695	-0.650251	-0.634041	-0.462898
ENSMUSG00000036617.17	Etl4	enhancer trap locus 4	2	-1.4291	2.1891	-11.5824	1.06381e-09	1.3348e-08	12.4877	77	94	89	94	133	144	258	291	251	359	242	243	1.30578	1.49575	1.48559	1.44478	1.69891	1.60296	2.8645	2.8031	2.92627	3.05824	2.73321	2.85017
ENSMUSG00000102018.8	Iqank1	IQ motif and ankyrin repeat containing 1	15	-1.42415	1.95591	-10.7417	3.45365e-09	3.76623e-08	11.3307	83	62	76	96	97	112	211	265	196	269	262	209	1.41336	0.899292	1.25917	1.47499	1.24554	1.24181	2.57499	2.66831	2.57024	2.64253	2.84754	2.6332
ENSMUSG00000042724.8	Map3k9	mitogen-activated protein kinase kinase kinase 9	12	-1.42124	-0.201127	-6.01944	1.15522e-05	4.41687e-05	3.46967	16	18	21	9	22	21	64	59	48	73	52	51	-0.925953	-0.857039	-0.571957	-1.86954	-0.869938	-1.1457	0.861706	0.510561	0.551765	0.768061	0.525616	0.608893
ENSMUSG00000094634.8	Gm3468	predicted gene 3468	14	-1.41942	-2.11486	-3.5422	0.00237319	0.00523996	-1.40348	2	5	4	5	11	15	13	12	10	11	10	10	-3.64842	-2.60706	-2.8283	-2.65803	-1.83823	-1.61777	-1.39463	-1.7404	-1.65583	-1.90805	-1.79631	-1.68529
ENSMUSG00000096971.2	4930556M19Rik	RIKEN cDNA 4930556M19 gene	15	-1.41617	-0.454694	-5.84747	1.6395e-05	6.0411e-05	3.16546	12	17	12	18	26	20	46	43	38	45	41	33	-1.32649	-0.93721	-1.35437	-0.908011	-0.63387	-1.21442	0.389638	0.0586866	0.218638	0.0761838	0.18641	-0.0115182
ENSMUSG00000036902.11	Neto2	neuropilin (NRP) and tolloid (TLL)-like 2	8	-1.41416	1.64308	-11.2145	1.76617e-09	2.08054e-08	12.0434	51	57	62	75	96	92	167	197	154	233	185	185	0.716154	0.778997	0.967562	1.12094	1.23067	0.959414	2.2385	2.24145	2.22331	2.43567	2.34665	2.45767
ENSMUSG00000020185.16	E2f7	E2F transcription factor 7	10	-1.41168	3.71564	-9.67693	1.70054e-08	1.48577e-07	9.32393	278	236	187	338	373	344	648	815	637	1206	773	928	3.15119	2.8192	2.55252	3.28555	3.18317	2.85639	4.19144	4.28728	4.26813	4.805	4.40663	4.78115
ENSMUSG00000040258.6	Nxph4	neurexophilin 4	10	-1.40317	0.131327	-6.25926	7.13549e-06	2.89697e-05	3.90758	20	26	23	11	30	26	60	85	66	87	67	73	-0.612795	-0.338572	-0.443633	-1.5939	-0.431054	-0.844047	0.769342	1.0336	1.00713	1.0196	0.888186	1.12206
ENSMUSG00000034161.8	Scx	scleraxis	15	-1.39975	3.09974	-14.7859	2.06802e-11	4.59885e-10	16.3455	166	191	158	196	222	274	525	614	415	519	500	442	2.40903	2.51471	2.31012	2.50092	2.43587	2.5287	3.88803	3.87901	3.65056	3.58937	3.7786	3.71193
ENSMUSG00000029001.15	Fbxo44	F-box protein 44	4	-1.39904	1.31506	-7.9246	3.11383e-07	1.83769e-06	6.87857	36	76	41	66	73	78	136	175	131	150	124	127	0.219478	1.1909	0.376818	0.937818	0.837881	0.722654	1.94324	2.07107	1.99077	1.80201	1.77137	1.91675
ENSMUSG00000020649.11	Rrm2	ribonucleotide reductase M2	12	-1.39673	4.62949	-9.27877	3.18701e-08	2.54532e-07	8.4254	557	404	354	700	721	715	1369	1450	1059	2088	1404	1761	4.15248	3.5935	3.47142	4.33478	4.13306	3.91084	5.26991	5.11808	5.00102	5.59664	5.26721	5.70498
ENSMUSG00000039578.17	Ccser1	coiled-coil serine rich 1	6	-1.39481	2.02871	-10.7964	3.19192e-09	3.51443e-08	11.398	70	87	77	109	116	112	223	246	236	271	245	212	1.1692	1.38472	1.2779	1.65732	1.5024	1.24181	2.65461	2.56119	2.83755	2.6532	2.75095	2.65371
ENSMUSG00000038605.11	Samd10	sterile alpha motif domain containing 10	2	-1.39373	0.959502	-8.35141	1.48091e-07	9.65001e-07	7.66885	49	38	32	35	52	53	105	144	105	133	113	115	0.65901	0.200294	0.0241459	0.0322823	0.352455	0.1695	1.57158	1.79067	1.67295	1.62909	1.63792	1.77414
ENSMUSG00000044966.4	Fbxo48	F-box protein 48	11	-1.39144	0.871346	-6.69445	3.03578e-06	1.3456e-05	4.6938	33	35	27	52	55	59	95	118	74	152	93	122	0.0957423	0.0832544	-0.216862	0.596781	0.432625	0.322851	1.42791	1.50449	1.17102	1.82105	1.35826	1.85903
ENSMUSG00000054728.16	Phactr1	phosphatase and actin regulator 1	13	-1.39033	3.49403	-20.2479	1.06018e-13	5.31202e-12	21.6599	198	248	239	240	288	336	650	784	610	736	637	616	2.66265	2.89061	2.90566	2.79243	2.81064	2.8225	4.19588	4.23137	4.2057	4.09293	4.12765	4.19035
ENSMUSG00000040616.3	Tmem51	transmembrane protein 51	4	-1.38988	-0.580293	-4.95386	0.000107122	0.000325557	1.3825	10	13	9	21	17	27	28	38	32	42	48	46	-1.57803	-1.31161	-1.75029	-0.6912	-1.23251	-0.790607	-0.316631	-0.11747	-0.0257803	-0.0222199	0.411283	0.461551
ENSMUSG00000029126.7	Nsg1	neuron specific gene family member 1	5	-1.38846	4.95451	-19.7534	1.61461e-13	7.50665e-12	20.9957	586	645	597	675	779	846	1836	2103	1529	2436	1733	1865	4.22564	4.26778	4.22457	4.28235	4.24461	4.1534	5.69322	5.65432	5.5307	5.81898	5.57084	5.78774
ENSMUSG00000069910.2	Spdl1	spindle apparatus coiled-coil protein 1	11	-1.38814	3.03111	-10.9027	2.74166e-09	3.07343e-08	11.3887	147	141	137	215	243	255	457	488	331	653	493	575	2.23422	2.07817	2.10507	2.63408	2.56599	2.42521	3.68811	3.54796	3.32472	3.92043	3.75828	4.09106
ENSMUSG00000034413.14	Neurl1b	neuralized E3 ubiquitin protein ligase 1B	17	-1.38754	0.555953	-6.31859	6.34121e-06	2.60661e-05	4.00833	29	20	27	45	39	35	75	84	67	126	97	107	-0.0877038	-0.708941	-0.216862	0.39033	-0.0580102	-0.42222	1.08888	1.01662	1.02867	1.55138	1.4187	1.67059
ENSMUSG00000038608.15	Dock10	dedicator of cytokinesis 10	1	-1.3863	-0.110183	-4.49475	0.000290088	0.000796552	0.326044	16	13	24	17	36	19	45	58	53	91	47	56	-0.925953	-1.31161	-0.383512	-0.988182	-0.171966	-1.28656	0.358274	0.486108	0.693319	1.08409	0.381226	0.742572
ENSMUSG00000026779.6	Mastl	microtubule associated serine/threonine kinase-like	2	-1.38513	3.44873	-7.54693	6.13094e-07	3.31249e-06	5.70717	179	190	188	339	343	303	591	672	412	987	601	767	2.51749	2.50715	2.5602	3.2898	3.06238	2.67359	4.05871	4.00913	3.6401	4.51603	4.04379	4.50642
ENSMUSG00000070713.5	Gm10282	predicted pseudogene 10282	8	-1.38382	2.84451	-11.5827	1.06345e-09	1.3348e-08	12.3743	145	130	133	172	195	237	407	459	348	576	364	402	2.21453	1.96141	2.06247	2.31299	2.24923	2.31982	3.52114	3.45966	3.39687	3.73957	3.32115	3.57524
ENSMUSG00000018983.9	E2f2	E2F transcription factor 2	4	-1.38112	0.51637	-6.79932	2.48021e-06	1.12696e-05	4.92345	27	30	25	38	25	43	80	91	75	116	80	91	-0.188987	-0.135755	-0.325797	0.149322	-0.689366	-0.129024	1.1814	1.13144	1.19026	1.43258	1.14229	1.43809
ENSMUSG00000058656.13	Samd12	sterile alpha motif domain containing 12	15	-1.38083	-2.06461	-2.94435	0.00877463	0.0169515	-2.60071	7	4	2	2	8	10	10	17	11	22	12	18	-2.06346	-2.89657	-3.67629	-3.79554	-2.27433	-2.17965	-1.7572	-1.25497	-1.52459	-0.939758	-1.54477	-0.868154
ENSMUSG00000044026.3	Slc35g1	solute carrier family 35, member G1	19	-1.37995	1.85013	-9.34748	2.85591e-08	2.31634e-07	9.21107	76	68	60	110	112	107	214	221	171	253	182	179	1.28704	1.03154	0.920641	1.67044	1.45199	1.17623	2.59531	2.40691	2.37392	2.55423	2.32312	2.41023
ENSMUSG00000054855.13	Rnd1	Rho family GTPase 1	15	-1.37991	4.34428	-21.5457	3.67122e-14	2.16924e-12	22.6358	436	382	376	475	554	600	1142	1298	1090	1427	1208	1055	3.79949	3.51282	3.55828	3.77584	3.75325	3.65805	5.00846	4.95837	5.04263	5.04766	5.05037	4.9661
ENSMUSG00000024593.15	Megf10	multiple EGF-like-domains 10	18	-1.37991	-0.0033766	-4.98797	9.95536e-05	0.000304995	1.3451	24	27	11	26	26	26	69	63	45	63	49	63	-0.355637	-0.285133	-1.47466	-0.389544	-0.63387	-0.844047	0.96942	0.604428	0.459647	0.557074	0.440727	0.911077
ENSMUSG00000032400.18	Zwilch	zwilch kinetochore protein	9	-1.37746	3.59926	-12.1532	4.96409e-10	6.96523e-09	12.9991	253	200	215	327	344	335	633	763	571	956	698	779	3.0155	2.58097	2.75332	3.23789	3.06657	2.8182	4.15768	4.19223	4.11046	4.47001	4.25949	4.5288
ENSMUSG00000045903.9	Npas4	neuronal PAS domain protein 4	19	-1.37694	0.228146	-6.20232	7.99472e-06	3.21153e-05	3.78972	24	25	22	26	32	22	59	78	78	90	72	60	-0.355637	-0.394067	-0.506369	-0.389544	-0.339423	-1.08011	0.745297	0.910364	1.24647	1.06824	0.991279	0.841256
ENSMUSG00000111361.1	Gm47445	predicted gene, 47445	10	-1.37687	-2.20801	-2.79579	0.0120662	0.022561	-2.87836	6	7	1	5	14	9	10	15	11	7	8	9	-2.26991	-2.1596	-4.41326	-2.65803	-1.50381	-2.32404	-1.7572	-1.43006	-1.52459	-2.52472	-2.10117	-1.82968
ENSMUSG00000042734.6	Ttc9	tetratricopeptide repeat domain 9	12	-1.37504	-0.225949	-5.79457	1.82733e-05	6.64894e-05	3.03607	17	17	16	14	14	19	54	61	37	83	79	52	-0.841064	-0.93721	-0.953828	-1.25948	-1.50381	-1.28656	0.618663	0.558258	0.180671	0.952093	1.12425	0.636638
ENSMUSG00000033268.8	Duox1	dual oxidase 1	2	-1.37069	-1.44644	-4.26926	0.00047587	0.0012397	0.0284642	8	4	7	8	9	13	22	20	15	27	24	23	-1.88288	-2.89657	-2.09133	-2.03	-2.11386	-1.81708	-0.657668	-1.0267	-1.09395	-0.650251	-0.57392	-0.523018
ENSMUSG00000046179.17	E2f8	E2F transcription factor 8	7	-1.36824	2.93453	-9.10146	4.24078e-08	3.24871e-07	8.58968	176	114	122	189	241	220	417	424	348	640	454	527	2.49318	1.77271	1.93842	2.44859	2.55409	2.21267	3.55611	3.34536	3.39687	3.89144	3.63951	3.96542
ENSMUSG00000024769.7	Cdc42bpg	CDC42 binding protein kinase gamma (DMPK-like)	19	-1.36666	4.70146	-28.8797	2.34076e-16	3.33806e-14	27.7519	518	538	508	544	660	835	1463	1743	1393	1775	1501	1414	4.04785	4.00631	3.99188	3.97132	4.00562	4.13453	5.36569	5.38351	5.39635	5.3624	5.36356	5.38847
ENSMUSG00000021965.3	Ska3	spindle and kinetochore associated complex subunit 3	14	-1.36384	1.98444	-8.00598	2.69748e-07	1.61969e-06	6.92945	71	65	69	100	119	100	201	244	160	369	251	303	1.18952	0.96693	1.12072	1.53359	1.53908	1.07908	2.50511	2.54943	2.27828	3.09782	2.78578	3.16795
ENSMUSG00000028150.14	Rorc	RAR-related orphan receptor gamma	3	-1.36201	0.243324	-6.15647	8.76403e-06	3.47737e-05	3.7014	15	34	25	28	33	38	78	76	57	76	63	53	-1.01615	0.0420318	-0.325797	-0.284575	-0.295702	-0.305181	1.1451	0.873131	0.797342	0.825777	0.800055	0.66386
ENSMUSG00000078773.11	Rad54b	RAD54 homolog B (S. cerevisiae)	4	-1.35841	1.4512	-7.61476	5.42099e-07	2.96893e-06	6.29751	58	53	48	59	64	61	154	179	133	261	155	192	0.900018	0.674974	0.601691	0.777353	0.649436	0.370547	2.12194	2.10358	2.01255	2.59906	2.09214	2.51111
ENSMUSG00000097467.2	Gm26737	predicted gene, 26737	9	-1.35794	0.457235	-5.49604	3.39207e-05	0.000115385	2.34072	34	19	26	36	22	42	71	79	77	128	85	88	0.138178	-0.78109	-0.270301	0.0723597	-0.869938	-0.162576	1.01035	0.928626	1.22798	1.57401	1.22922	1.39
ENSMUSG00000097915.2	A330009N23Rik	RIKEN cDNA A330009N23 gene	15	-1.35297	-1.63066	-4.5417	0.000261791	0.000726618	0.570599	10	7	6	8	7	11	18	26	25	13	11	10	-1.57803	-2.1596	-2.29778	-2.03	-2.4549	-2.04841	-0.940068	-0.656336	-0.375723	-1.67672	-1.66507	-1.68529
ENSMUSG00000021391.10	Cenpp	centromere protein P	13	-1.35233	0.906009	-6.39476	5.45348e-06	2.27961e-05	4.09065	42	28	34	49	51	47	116	110	77	150	111	131	0.439044	-0.233603	0.110303	0.511892	0.32471	-0.00211154	1.71467	1.40365	1.22798	1.80201	1.61227	1.96131
ENSMUSG00000039601.16	Rcan2	regulator of calcineurin 2	17	-1.34971	0.861476	-7.71791	4.50099e-07	2.52283e-06	6.56289	38	35	42	35	49	47	117	133	87	126	113	80	0.29644	0.0832544	0.411169	0.0322823	0.267566	-0.00211154	1.727	1.67644	1.40306	1.55138	1.63792	1.25331
ENSMUSG00000087141.1	Plcxd2	phosphatidylinositol-specific phospholipase C, X domain containing 2	16	-1.34713	2.73785	-13.7449	6.83564e-11	1.26188e-09	15.183	133	140	133	166	199	212	343	468	372	433	343	292	2.09035	2.06793	2.06247	2.26191	2.27845	2.15935	3.27465	3.48765	3.49295	3.32828	3.23554	3.11469
ENSMUSG00000015709.9	Arnt2	aryl hydrocarbon receptor nuclear translocator 2	7	-1.3457	3.46629	-19.4691	2.0654e-13	9.2824e-12	20.9957	208	234	194	239	294	314	601	693	548	864	695	680	2.73356	2.80695	2.6054	2.78642	2.84033	2.72495	4.0829	4.0535	4.0512	4.32411	4.25328	4.33284
ENSMUSG00000045777.14	Ifitm10	interferon induced transmembrane protein 10	7	-1.34522	0.260494	-5.03366	9.02643e-05	0.000279128	1.39564	34	13	29	24	30	29	82	69	56	90	79	73	0.138178	-1.31161	-0.115579	-0.502755	-0.431054	-0.689324	1.2168	0.734684	0.772031	1.06824	1.12425	1.12206
ENSMUSG00000038587.9	Akap12	A kinase (PRKA) anchor protein (gravin) 12	10	-1.34455	7.70456	-32.359	3.22892e-17	5.98602e-15	29.4935	3938	4328	4415	4666	5493	6152	11290	13649	11705	13875	12503	10855	6.97308	7.01316	7.11014	7.07066	7.06172	7.01499	8.3133	8.3523	8.46675	8.32864	8.42141	8.32853
ENSMUSG00000034773.16	BC030867	cDNA sequence BC030867	11	-1.34373	1.48752	-6.30662	6.49377e-06	2.66268e-05	3.81453	58	43	46	88	74	81	146	169	110	233	158	217	0.900018	0.376451	0.540937	1.35014	0.857378	0.776761	2.04524	2.02088	1.73975	2.43567	2.11971	2.68726
ENSMUSG00000028864.7	Hgf	hepatocyte growth factor	5	-1.34263	-0.182177	-6.74449	2.75617e-06	1.23607e-05	4.87061	18	19	20	12	18	16	48	68	52	72	60	60	-0.760894	-0.78109	-0.64067	-1.47361	-1.15234	-1.52757	0.450392	0.713775	0.666097	0.748298	0.730233	0.841256
ENSMUSG00000040204.6	Pclaf	PCNA clamp associated factor	9	-1.34173	3.72707	-8.59391	9.80934e-08	6.76347e-07	7.50782	257	232	215	376	393	389	685	758	587	1217	698	893	3.03808	2.79459	2.75332	3.43904	3.25843	3.03351	4.27149	4.18275	4.1503	4.8181	4.25949	4.72572
ENSMUSG00000051373.5	Plpp7	phospholipid phosphatase 7 (inactive)	2	-1.34165	0.500674	-5.19825	6.35392e-05	0.000203356	1.68478	36	42	16	37	39	44	87	94	74	66	65	84	0.219478	0.342898	-0.953828	0.111354	-0.0580102	-0.0962337	1.30169	1.17799	1.17102	0.623672	0.844793	1.32327
ENSMUSG00000059395.4	Nkapl	NFKB activating protein-like	13	-1.34143	-1.89899	-3.80368	0.00133106	0.00311765	-0.914757	6	8	3	7	10	11	16	20	13	8	11	10	-2.26991	-1.97903	-3.19087	-2.21057	-1.96947	-2.04841	-1.10513	-1.0267	-1.29326	-2.34415	-1.66507	-1.68529
ENSMUSG00000037725.8	Ckap2	cytoskeleton associated protein 2	8	-1.34028	5.10174	-11.4857	1.21399e-09	1.48513e-08	11.6963	724	564	588	856	922	995	1787	2152	1456	2974	2027	2496	4.5305	4.07434	4.20268	4.62484	4.48761	4.38731	5.65421	5.68754	5.46014	6.10682	5.79686	6.20808
ENSMUSG00000032766.9	Gng11	guanine nucleotide binding protein (G protein), gamma 11	6	-1.33905	1.41156	-9.12615	4.07449e-08	3.1359e-07	8.91123	47	55	56	70	74	73	139	192	128	184	157	129	0.599509	0.727923	0.821957	1.02209	0.857378	0.627705	1.9746	2.20446	1.95748	2.09587	2.11058	1.9392
ENSMUSG00000038515.10	Grtp1	GH regulated TBC protein 1	8	-1.33855	-0.637137	-5.1372	7.23519e-05	0.000228796	1.72654	13	15	13	19	9	15	39	43	39	40	37	35	-1.21546	-1.1123	-1.24333	-0.832063	-2.11386	-1.61777	0.15426	0.0586866	0.255633	-0.0917609	0.0401888	0.0721398
ENSMUSG00000019966.18	Kitl	kit ligand	10	-1.33853	7.83399	-30.9868	6.87308e-17	1.14533e-14	28.7002	4042	5045	4764	5257	6042	7134	12287	15353	12182	15382	12963	11726	7.01069	7.23429	7.21989	7.2427	7.19914	7.22863	8.43538	8.52202	8.52437	8.47739	8.47354	8.43988
ENSMUSG00000020023.18	Tmcc3	transmembrane and coiled coil domains 3	10	-1.3382	3.00269	-13.2756	1.20154e-10	2.0745e-09	14.5593	171	183	138	191	216	233	417	543	455	511	479	390	2.45172	2.45314	2.11552	2.46374	2.39643	2.29531	3.55611	3.70188	3.78316	3.56698	3.71676	3.53157
ENSMUSG00000044548.11	Dact1	dishevelled-binding antagonist of beta-catenin 1	12	-1.33558	3.23995	-15.5174	9.31324e-12	2.39384e-10	17.1339	184	196	200	190	273	288	564	605	502	640	557	448	2.55713	2.55189	2.64924	2.45618	2.73361	2.60046	3.99131	3.85773	3.92483	3.89144	3.9342	3.73136
ENSMUSG00000002908.17	Kcnn1	potassium intermediate/small conductance calcium-activated channel, subfamily N, member 1	8	-1.33542	2.38829	-13.2915	1.17859e-10	2.03726e-09	14.6831	103	103	106	137	137	161	298	327	275	325	308	267	1.72314	1.62699	1.73649	1.98582	1.7415	1.76342	3.07207	2.97109	3.05776	2.9149	3.0805	2.98579
ENSMUSG00000046079.16	Lrrc8d	leucine rich repeat containing 8D	5	-1.33328	2.941	-14.957	1.71082e-11	3.95562e-10	16.5723	134	173	143	189	188	257	420	474	397	536	462	412	2.10112	2.3723	2.16668	2.44859	2.19663	2.43646	3.56644	3.50601	3.58666	3.63582	3.66468	3.61064
ENSMUSG00000034997.5	Htr2a	5-hydroxytryptamine (serotonin) receptor 2A	14	-1.3303	1.55218	-8.78263	7.15526e-08	5.12656e-07	8.32451	50	63	60	69	93	83	162	199	137	188	193	140	0.687865	0.922192	0.920641	1.00148	1.1851	0.811737	2.19477	2.25599	2.05514	2.12681	2.40756	2.05682
ENSMUSG00000066829.7	Zfp810	zinc finger protein 810	9	-1.32989	2.875	-16.2409	4.36655e-12	1.24779e-10	17.9514	142	165	162	144	170	209	431	537	379	518	421	379	2.18447	2.30419	2.34607	2.05746	2.05184	2.13884	3.6037	3.68586	3.51981	3.58659	3.53076	3.49035
ENSMUSG00000097101.3	1810034E14Rik	RIKEN cDNA 1810034E14 gene	13	-1.32755	0.631217	-6.91666	1.98176e-06	9.25135e-06	5.1176	25	34	39	37	42	44	100	111	70	84	84	81	-0.297922	0.0420318	0.305559	0.111354	0.0476	-0.0962337	1.50153	1.41664	1.0914	0.969269	1.21225	1.27112
ENSMUSG00000116883.1	Gm49700	predicted gene, 49700	12	-1.32581	-1.79009	-3.19743	0.00506445	0.0103487	-2.17493	3	9	8	11	9	6	14	21	21	17	7	11	-3.16299	-1.81857	-1.91076	-1.5939	-2.11386	-2.87153	-1.29154	-0.957992	-0.621883	-1.30233	-2.28174	-1.55405
ENSMUSG00000058290.4	Espl1	extra spindle pole bodies 1, separase	15	-1.32445	4.3759	-8.93761	5.54024e-08	4.10631e-07	7.90822	413	360	359	532	532	581	1097	1209	919	1981	1152	1548	3.7214	3.42736	3.49163	3.93917	3.69485	3.61167	4.95048	4.85594	4.79656	5.52077	4.98192	5.51905
ENSMUSG00000074207.10	Adh1	alcohol dehydrogenase 1 (class I)	3	-1.32115	-0.497888	-5.06576	8.42709e-05	0.000262933	1.55449	11	25	14	10	14	21	46	53	39	52	32	40	-1.44678	-0.394067	-1.14024	-1.72515	-1.50381	-1.1457	0.389638	0.35721	0.255633	0.282635	-0.166262	0.262243
ENSMUSG00000055202.11	Zfp811	zinc finger protein 811	17	-1.32007	-2.02683	-3.47319	0.00276358	0.00598956	-1.56519	7	4	3	4	7	7	11	19	11	13	16	16	-2.06346	-2.89657	-3.19087	-2.94754	-2.4549	-2.66508	-1.62596	-1.09885	-1.52459	-1.67672	-1.14424	-1.03321
ENSMUSG00000059430.14	Actg2	actin, gamma 2, smooth muscle, enteric	6	-1.31937	6.68966	-24.144	5.19619e-15	4.05603e-13	24.2954	2226	2077	1920	2594	2718	3142	5727	6821	5145	6723	5722	5712	6.15022	5.95414	5.90904	6.22378	6.0468	6.04573	7.33417	7.35162	7.28095	7.28339	7.2938	7.4023
ENSMUSG00000004633.17	Chn2	chimerin 2	6	-1.31506	4.05736	-19.7133	1.67141e-13	7.69833e-12	21.1195	349	329	339	407	410	522	884	1139	864	1079	951	881	3.4788	3.29764	3.40905	3.55319	3.31945	3.45732	4.6392	4.76993	4.70757	4.64454	4.70543	4.70621
ENSMUSG00000021611.9	Tert	telomerase reverse transcriptase	13	-1.31381	1.24105	-8.92249	5.67954e-08	4.20326e-07	8.5971	52	44	47	45	57	69	120	165	122	166	143	153	0.743899	0.409241	0.571634	0.39033	0.483699	0.546974	1.76337	1.98643	1.88849	1.94777	1.97628	2.18449
ENSMUSG00000035455.12	Fignl1	fidgetin-like 1	11	-1.3136	3.3993	-8.96873	5.26467e-08	3.91773e-07	8.22038	209	209	179	314	338	282	566	668	460	783	535	652	2.74046	2.64431	2.48962	3.17945	3.04122	2.57014	3.99641	4.00053	3.79891	4.18218	3.87611	4.27223
ENSMUSG00000039813.14	Tbc1d2	TBC1 domain family, member 2	4	-1.31253	-0.0418049	-6.07032	1.0423e-05	4.0391e-05	3.56159	22	21	17	22	18	19	55	70	47	79	74	55	-0.478494	-0.640228	-0.868939	-0.625612	-1.15234	-1.28656	0.644895	0.755294	0.521708	0.881272	1.03054	0.716809
ENSMUSG00000028195.4	Ccn1	cellular communication network factor 1	3	-1.31115	8.76599	-27.3319	6.08974e-16	6.79074e-14	26.3645	9663	9377	8428	9781	11039	12114	24957	30532	22322	29281	25497	21704	8.26798	8.12849	8.04284	8.13838	8.0686	7.99248	9.45766	9.5138	9.39806	9.40609	9.44944	9.3281
ENSMUSG00000031595.9	Pdgfrl	platelet-derived growth factor receptor-like	8	-1.31037	2.01921	-10.4654	5.16312e-09	5.26645e-08	10.8917	77	98	83	73	90	119	211	289	232	262	263	234	1.30578	1.55556	1.38548	1.08221	1.13805	1.3289	2.57499	2.79316	2.81294	2.60456	2.85303	2.79584
ENSMUSG00000026893.4	Gca	grancalcin	2	-1.30991	3.74007	-14.702	2.27101e-11	4.9169e-10	16.124	261	283	267	341	315	427	734	850	710	867	845	647	3.06032	3.08071	3.06517	3.29828	2.93971	3.16781	4.3711	4.34791	4.42454	4.32911	4.53503	4.26113
ENSMUSG00000026494.12	Kif26b	kinesin family member 26B	1	-1.30916	4.9587	-17.1454	1.76444e-12	5.66416e-11	18.5041	564	652	683	720	832	963	1612	1902	1848	2015	1748	1671	4.17048	4.28334	4.41858	4.37539	4.33952	4.34017	5.50556	5.50942	5.80399	5.54531	5.58327	5.62932
ENSMUSG00000031523.16	Dlc1	deleted in liver cancer 1	8	-1.3087	6.35602	-28.648	2.69235e-16	3.63002e-14	27.4081	1579	1817	1687	1874	2240	2563	4328	5617	4426	5130	4727	3983	5.65491	5.76125	5.72245	5.75483	5.76781	5.75193	6.93013	7.07146	7.0638	6.89327	7.01823	6.88221
ENSMUSG00000050335.17	Lgals3	lectin, galactose binding, soluble 3	14	-1.30584	5.71139	-26.6286	9.56708e-16	9.92233e-14	26.1765	1143	1072	1024	1231	1429	1671	3123	3390	2611	3307	2882	2610	5.18889	5.00027	5.00248	5.14874	5.1195	5.13496	6.45943	6.34303	6.30251	6.25991	6.30448	6.2725
ENSMUSG00000055421.8	Pcdh9	protocadherin 9	14	-1.30465	-0.0442669	-5.42247	3.95725e-05	0.000132633	2.25461	29	14	18	21	26	28	45	65	57	66	52	53	-0.0877038	-1.20851	-0.788769	-0.6912	-0.63387	-0.739077	0.358274	0.649166	0.797342	0.623672	0.525616	0.66386
ENSMUSG00000089665.2	Fcor	Foxo1 corepressor	8	-1.30445	-2.18768	-3.34425	0.0036708	0.00772551	-1.82171	4	5	4	3	6	10	13	18	9	14	12	6	-2.80042	-2.60706	-2.8283	-3.31011	-2.66135	-2.17965	-1.39463	-1.1748	-1.80022	-1.57363	-1.54477	-2.37717
ENSMUSG00000037157.8	Il22ra1	interleukin 22 receptor, alpha 1	4	-1.30343	-0.95207	-4.3921	0.000363267	0.00097144	0.230427	7	10	12	14	14	13	28	27	28	30	38	29	-2.06346	-1.67418	-1.35437	-1.25948	-1.50381	-1.81708	-0.316631	-0.602897	-0.215258	-0.500874	0.0781567	-0.194964
ENSMUSG00000017314.12	Mpp2	membrane protein, palmitoylated 2 (MAGUK p55 subfamily member 2)	11	-1.30161	4.03644	-20.9409	5.97261e-14	3.24468e-12	22.176	344	351	316	355	422	502	941	1033	866	1058	986	889	3.45801	3.39089	3.30784	3.35624	3.36102	3.40101	4.7293	4.62907	4.71091	4.61619	4.75755	4.71924
ENSMUSG00000072763.2	5430403G16Rik	RIKEN cDNA 5430403G16 gene	5	-1.29935	0.0790263	-4.78736	0.000153417	0.000450729	0.921537	14	28	19	22	31	49	69	61	41	59	61	62	-1.11237	-0.233603	-0.71282	-0.625612	-0.384511	0.0573895	0.96942	0.558258	0.326891	0.463207	0.753885	0.888177
ENSMUSG00000024301.10	Kifc5b	kinesin family member C5B	17	-1.29837	3.33838	-8.69977	8.21392e-08	5.80099e-07	7.77059	237	173	179	230	268	270	542	658	437	891	561	703	2.92144	2.3723	2.48962	2.73116	2.70699	2.50752	3.93396	3.97878	3.72499	4.36848	3.94451	4.3808
ENSMUSG00000040219.4	Ttc12	tetratricopeptide repeat domain 12	9	-1.29648	2.15357	-12.3961	3.6204e-10	5.33575e-09	13.5755	83	100	87	111	121	139	248	294	216	302	255	210	1.41336	1.58456	1.45299	1.68344	1.56302	1.55215	2.80758	2.81787	2.71008	2.80918	2.80855	2.64007
ENSMUSG00000072082.7	Ccnf	cyclin F	17	-1.29615	3.52243	-8.72987	7.81161e-08	5.55122e-07	7.80188	233	194	189	316	365	351	583	670	467	960	624	820	2.89693	2.53713	2.56783	3.1886	3.15194	2.88541	4.03907	4.00484	3.82067	4.47603	4.09793	4.60275
ENSMUSG00000042340.6	Ctf1	cardiotrophin 1	7	-1.29477	2.43664	-9.29536	3.10356e-08	2.4896e-07	8.9878	83	147	107	115	148	160	332	312	285	353	340	289	1.41336	2.13808	1.74997	1.73428	1.85253	1.75446	3.22769	2.90346	3.1092	3.03396	3.22288	3.09981
ENSMUSG00000091993.2	B930036N10Rik	RIKEN cDNA B930036N10 gene	1	-1.29468	-0.639374	-3.87199	0.0011443	0.00272717	-0.896855	7	15	13	20	16	19	21	37	43	45	42	41	-2.06346	-1.1123	-1.24333	-0.759913	-1.3174	-1.28656	-0.723256	-0.155438	0.394795	0.0761838	0.220761	0.297432
ENSMUSG00000026955.13	Sapcd2	suppressor APC domain containing 2	2	-1.29151	1.88037	-5.33861	4.72086e-05	0.000155589	1.71877	69	55	66	102	104	103	201	196	136	403	207	286	1.14859	0.727923	1.05706	1.56202	1.34557	1.12152	2.50511	2.23413	2.04461	3.22481	2.50834	3.08478
ENSMUSG00000038264.8	Sema7a	sema domain, immunoglobulin domain (Ig), and GPI membrane anchor, (semaphorin) 7A	9	-1.29002	-1.33406	-3.93385	0.000997917	0.0024108	-0.693657	12	6	6	10	13	12	28	21	18	25	21	15	-1.32649	-2.36605	-2.29778	-1.72515	-1.6069	-1.92811	-0.316631	-0.957992	-0.838695	-0.759186	-0.762365	-1.12341
ENSMUSG00000078794.4	Dact3	dishevelled-binding antagonist of beta-catenin 3	7	-1.28981	4.62813	-19.2301	2.54702e-13	1.0981e-11	20.5705	532	508	529	523	679	824	1451	1609	1309	1462	1428	1156	4.08629	3.92361	4.05026	3.91458	4.04654	4.11541	5.35381	5.26814	5.30665	5.08261	5.29166	5.09794
ENSMUSG00000015053.14	Gata2	GATA binding protein 2	6	-1.28976	3.26883	-15.6525	8.06616e-12	2.10245e-10	17.2724	205	199	202	213	243	270	541	669	482	616	606	500	2.71265	2.57375	2.66356	2.62063	2.56599	2.50752	3.9313	4.00268	3.86624	3.83635	4.05573	3.88962
ENSMUSG00000031971.15	Ccsap	centriole, cilia and spindle associated protein	8	-1.2889	1.08952	-6.88561	2.10259e-06	9.75706e-06	5.02396	46	43	27	48	72	68	110	114	94	186	132	129	0.568812	0.376451	-0.216862	0.482448	0.818118	0.526065	1.63838	1.45495	1.51409	2.11142	1.86122	1.9392
ENSMUSG00000054580.14	Pla2r1	phospholipase A2 receptor 1	2	-1.28731	5.29145	-28.4657	3.0081e-16	3.80112e-14	27.4242	826	817	810	852	1011	1088	2142	2562	2118	2755	2313	2030	4.72052	4.60858	4.66445	4.61809	4.62049	4.51616	5.91556	5.93908	6.00068	5.99649	5.98723	5.91001
ENSMUSG00000062380.4	Tubb3	tubulin, beta 3 class III	8	-1.28514	2.57913	-8.38264	1.40381e-07	9.2246e-07	7.39624	155	112	109	121	181	178	396	366	276	404	294	341	2.31042	1.74729	1.77657	1.80735	2.14203	1.90781	3.48166	3.13341	3.06299	3.22839	3.01349	3.33813
ENSMUSG00000021662.11	Arhgef28	Rho guanine nucleotide exchange factor (GEF) 28	13	-1.2849	3.66482	-15.9623	5.82465e-12	1.60867e-10	17.536	243	295	254	284	321	393	685	804	711	871	759	601	2.95743	3.14052	2.9933	3.03482	2.96688	3.04825	4.27149	4.26769	4.42657	4.33575	4.38028	4.15481
ENSMUSG00000027331.15	Knstrn	kinetochore-localized astrin/SPAG5 binding	2	-1.28407	4.33039	-7.87644	3.39123e-07	1.97237e-06	6.04754	400	360	329	547	625	550	1065	1219	755	1807	1121	1463	3.67531	3.42736	3.36591	3.97925	3.92708	3.53263	4.90779	4.86782	4.51314	5.38817	4.94258	5.4376
ENSMUSG00000030411.16	Nova2	neuro-oncological ventral antigen 2	7	-1.28285	-1.24694	-3.33782	0.00372304	0.00782213	-1.95506	12	4	13	10	9	13	28	35	14	24	22	22	-1.32649	-2.89657	-1.24333	-1.72515	-2.11386	-1.81708	-0.316631	-0.23451	-1.19017	-0.816901	-0.696777	-0.585754
ENSMUSG00000037580.10	Gch1	GTP cyclohydrolase 1	14	-1.28272	0.300607	-6.77475	2.60014e-06	1.1739e-05	4.90708	23	23	23	46	39	50	64	71	59	72	55	54	-0.415758	-0.511904	-0.443633	0.421694	-0.0580102	0.0862443	0.861706	0.775614	0.84667	0.748298	0.605786	0.690577
ENSMUSG00000068876.15	Cgn	cingulin	3	-1.28253	2.26303	-9.25511	3.31011e-08	2.62245e-07	8.9654	122	83	88	106	142	144	258	294	248	312	255	296	1.96629	1.31721	1.46938	1.61724	1.79303	1.60296	2.8645	2.81787	2.90895	2.8561	2.80855	3.13428
ENSMUSG00000023015.14	Racgap1	Rac GTPase-activating protein 1	15	-1.28196	5.74501	-12.8569	2.01589e-10	3.21826e-09	13.4258	1073	980	908	1462	1514	1572	2752	3221	2245	4391	3115	3709	5.09776	4.87088	4.82912	5.39676	5.20283	5.04688	6.27701	6.26926	6.08467	6.66889	6.41662	6.7794
ENSMUSG00000031756.5	Cenpn	centromere protein N	8	-1.28138	2.70011	-9.79916	1.40737e-08	1.2687e-07	9.76967	115	137	110	172	176	177	347	397	263	548	401	443	1.8814	2.0368	1.78968	2.31299	2.10173	1.89971	3.29135	3.25055	2.99351	3.66774	3.46063	3.71518
ENSMUSG00000030785.8	Cox6a2	cytochrome c oxidase subunit 6A2	7	-1.2812	-1.94099	-2.75951	0.0130349	0.024156	-3.00364	8	8	2	4	10	7	23	18	8	13	14	12	-1.88288	-1.97903	-3.67629	-2.94754	-1.96947	-2.66508	-0.594932	-1.1748	-1.96069	-1.67672	-1.33065	-1.43375
ENSMUSG00000042501.12	Cpa6	carboxypeptidase A6	1	-1.27842	1.51238	-6.63241	3.42373e-06	1.49878e-05	4.42217	73	56	42	87	83	75	136	203	127	187	177	150	1.22933	0.753686	0.411169	1.33375	1.02191	0.666438	1.94324	2.28463	1.94621	2.11914	2.28305	2.15601
ENSMUSG00000024268.16	Celf4	CUGBP, Elav-like family member 4	18	-1.27774	-0.380074	-4.6031	0.000228954	0.000644329	0.577562	19	10	22	16	15	19	46	54	36	70	40	41	-0.684945	-1.67418	-0.506369	-1.07307	-1.40759	-1.28656	0.389638	0.383927	0.141676	0.70794	0.15122	0.297432
ENSMUSG00000026389.16	Steap3	STEAP family member 3	1	-1.27631	4.93271	-25.2213	2.44693e-15	2.1942e-13	25.3234	636	639	591	693	795	963	1744	1864	1541	2066	1738	1698	4.34367	4.25431	4.21001	4.32029	4.27393	4.34017	5.61908	5.48032	5.54197	5.58136	5.575	5.65244
ENSMUSG00000031253.15	Srpx2	sushi-repeat-containing protein, X-linked 2	X	-1.27585	1.87818	-9.17279	3.77869e-08	2.93566e-07	8.90032	83	83	64	82	92	97	228	224	183	234	214	228	1.41336	1.31721	1.01301	1.24886	1.16959	1.03536	2.68653	2.42631	2.47149	2.44183	2.5562	2.75844
ENSMUSG00000074743.4	Thbd	thrombomodulin	2	-1.27578	7.07817	-32.5859	2.85824e-17	5.57107e-15	29.6663	2626	2893	2750	3320	3655	4441	7183	8696	6941	8387	7916	6788	6.38858	6.43211	6.42726	6.57972	6.47406	6.54486	7.66095	7.70196	7.71288	7.60241	7.76202	7.65127
ENSMUSG00000032735.15	Ablim3	actin binding LIM protein family, member 3	18	-1.27568	2.08048	-9.51732	2.18272e-08	1.83306e-07	9.42625	83	81	93	114	120	112	228	261	221	249	252	236	1.41336	1.28224	1.54867	1.72174	1.5511	1.24181	2.68653	2.64641	2.74301	2.53129	2.79151	2.80809
ENSMUSG00000031004.8	Mki67	antigen identified by monoclonal antibody Ki 67	7	-1.27547	5.70624	-9.24469	3.36593e-08	2.66098e-07	8.09773	971	891	942	1365	1581	1378	2525	2942	2264	4940	2959	4077	4.95372	4.7336	4.88213	5.29775	5.26529	4.85692	6.15283	6.13857	6.09683	6.83883	6.34251	6.91586
ENSMUSG00000045917.17	Tmem268	transmembrane protein 268	4	-1.27486	0.268513	-6.97038	1.78939e-06	8.45484e-06	5.2428	30	28	28	21	23	36	72	89	79	69	52	64	-0.0396095	-0.233603	-0.165332	-0.6912	-0.807202	-0.382143	1.03039	1.09956	1.26473	0.68733	0.525616	0.93362
ENSMUSG00000037624.15	Kcnk2	potassium channel, subfamily K, member 2	1	-1.27302	3.67311	-14.8129	2.00672e-11	4.50933e-10	16.2605	302	254	241	293	338	390	733	785	666	835	774	615	3.27044	2.92503	2.91766	3.07975	3.04122	3.03721	4.36913	4.23321	4.33231	4.27489	4.40849	4.18801
ENSMUSG00000028702.15	Rad54l	RAD54 like (S. cerevisiae)	4	-1.27264	2.06458	-7.6997	4.65068e-07	2.59204e-06	6.34161	99	67	68	124	130	122	202	232	200	314	229	273	1.66628	1.01032	1.09981	1.84254	1.66612	1.36467	2.51226	2.47683	2.59931	2.86531	2.65372	3.01779
ENSMUSG00000045326.13	Fndc7	fibronectin type III domain containing 7	3	-1.26967	-0.97192	-4.39795	0.000358636	0.000960442	0.231761	9	13	9	16	14	13	31	26	31	33	23	22	-1.72242	-1.31161	-1.75029	-1.07307	-1.50381	-1.81708	-0.172241	-0.656336	-0.0708682	-0.365522	-0.634041	-0.585754
ENSMUSG00000021696.9	Elovl7	ELOVL family member 7, elongation of long chain fatty acids (yeast)	13	-1.26636	1.54849	-8.06177	2.44596e-07	1.48733e-06	7.08098	65	66	46	65	92	111	133	205	147	188	151	147	1.06308	0.98879	0.540937	0.915958	1.16959	1.22893	1.91117	2.29874	2.15642	2.12681	2.05454	2.12696
ENSMUSG00000022479.15	Vdr	vitamin D (1,25-dihydroxyvitamin D3) receptor	15	-1.26463	3.60656	-14.8913	1.83964e-11	4.19103e-10	16.3587	225	299	254	267	339	391	648	850	630	769	704	550	2.84664	3.15992	2.9933	2.94593	3.04548	3.0409	4.19144	4.34791	4.2522	4.15617	4.27183	4.02699
ENSMUSG00000025185.14	Loxl4	lysyl oxidase-like 4	19	-1.26396	3.65883	-17.1053	1.8351e-12	5.82791e-11	18.7358	257	270	230	269	354	436	654	801	617	866	784	664	3.03808	3.01299	2.8504	2.95668	3.10785	3.19787	4.20473	4.2623	4.22215	4.32745	4.427	4.29852
ENSMUSG00000026077.15	Npas2	neuronal PAS domain protein 2	1	-1.26331	2.42805	-10.4616	5.19234e-09	5.28536e-08	10.8087	121	110	112	125	121	190	321	353	266	308	317	269	1.95447	1.72141	1.81556	1.85408	1.56302	2.00168	3.17915	3.08131	3.00984	2.83752	3.12198	2.99653
ENSMUSG00000026259.14	Ngef	neuronal guanine nucleotide exchange factor	1	-1.26095	-2.16669	-3.04427	0.0070694	0.013972	-2.42608	10	3	3	3	2	3	15	12	13	19	20	21	-1.57803	-3.25914	-3.19087	-3.31011	-4.03986	-3.76461	-1.19532	-1.7404	-1.29326	-1.14621	-0.831078	-0.651343
ENSMUSG00000061048.8	Cdh3	cadherin 3	8	-1.25993	6.93653	-30.892	7.25007e-17	1.19473e-14	28.7082	2492	2724	2605	2503	3146	3816	6869	8115	6368	7759	7323	6318	6.31303	6.34528	6.34912	6.17227	6.25774	6.32607	7.59647	7.60221	7.58859	7.49014	7.64969	7.54776
ENSMUSG00000031629.14	Cenpu	centromere protein U	8	-1.25809	1.85788	-6.54628	4.04936e-06	1.74582e-05	4.18595	87	56	63	102	106	87	164	240	151	320	223	237	1.48086	0.753686	0.990463	1.56202	1.37292	0.879244	2.21242	2.52564	2.19503	2.89257	2.6155	2.81418
ENSMUSG00000030000.10	Add2	adducin 2 (beta)	6	-1.25793	-1.50237	-3.26569	0.00436162	0.00903453	-2.02752	4	10	5	5	11	17	21	19	12	27	27	19	-2.80042	-1.67418	-2.53879	-2.65803	-1.83823	-1.44268	-0.723256	-1.09885	-1.40429	-0.650251	-0.40727	-0.792205
ENSMUSG00000032221.14	Mns1	meiosis-specific nuclear structural protein 1	9	-1.25703	1.4987	-5.58963	2.79085e-05	9.72077e-05	2.34581	64	47	39	96	89	91	142	138	123	241	141	193	1.04088	0.503363	0.305559	1.47499	1.12202	0.943733	2.0053	1.72949	1.90022	2.48427	1.95603	2.51858
ENSMUSG00000020866.17	Cacna1g	calcium channel, voltage-dependent, T type, alpha 1G subunit	11	-1.2533	4.25914	-13.9651	5.27506e-11	1.0134e-09	15.1051	392	443	431	354	481	631	1012	1274	1163	1135	1082	966	3.6462	3.7263	3.75499	3.35218	3.5496	3.73067	4.83419	4.93146	5.13611	4.7175	4.89152	4.83902
ENSMUSG00000036136.9	Fam110c	family with sequence similarity 110, member C	12	-1.25164	1.70182	-8.41263	1.33372e-07	8.81477e-07	7.64134	75	55	86	79	86	93	172	240	166	193	180	148	1.26806	0.727923	1.43641	1.19542	1.07284	0.974927	2.28093	2.52564	2.33123	2.16458	2.30723	2.13671
ENSMUSG00000035504.16	Reep6	receptor accessory protein 6	10	-1.24671	0.996019	-6.86269	2.19668e-06	1.01366e-05	4.95624	59	31	40	45	57	67	115	125	100	115	110	94	0.924471	-0.0892128	0.341628	0.39033	0.483699	0.504848	1.70223	1.58729	1.6029	1.42014	1.59927	1.48464
ENSMUSG00000047810.9	Ccdc88b	coiled-coil domain containing 88B	19	-1.24577	-1.56449	-3.5708	0.0022279	0.00495754	-1.40385	4	10	5	9	12	14	17	24	11	23	16	15	-2.80042	-1.67418	-2.53879	-1.86954	-1.71793	-1.71399	-1.02024	-0.769547	-1.52459	-0.877022	-1.14424	-1.12341
ENSMUSG00000027087.11	Itgav	integrin alpha V	2	-1.24461	8.71545	-50.0238	1.55165e-20	1.9177e-17	37.3307	8489	9012	8611	9642	11640	13284	22188	26759	21571	28197	23070	22097	8.08112	8.07122	8.07383	8.11773	8.14507	8.12549	9.288	9.32351	9.34869	9.35167	9.30513	9.35399
ENSMUSG00000051920.7	Rspo2	R-spondin 2	15	-1.24221	-0.00838234	-4.97375	0.000102638	0.000313505	1.29991	22	23	19	22	24	38	47	74	55	62	63	32	-0.478494	-0.511904	-0.71282	-0.625612	-0.747081	-0.305181	0.420335	0.834912	0.746268	0.534173	0.800055	-0.0552395
ENSMUSG00000027956.11	Tmem144	transmembrane protein 144	3	-1.24136	1.78374	-10.521	4.75886e-09	4.92867e-08	11.0173	67	73	75	78	91	107	183	212	187	222	178	196	1.10647	1.13318	1.24018	1.17716	1.15391	1.17623	2.37012	2.34706	2.5026	2.36605	2.29115	2.54078
ENSMUSG00000062510.12	Nsl1	NSL1, MIS12 kinetochore complex component	1	-1.23795	2.89363	-6.67184	3.17157e-06	1.39909e-05	4.14793	165	133	124	196	244	192	370	465	296	660	390	502	2.40034	1.9942	1.96178	2.50092	2.5719	2.01675	3.38381	3.47838	3.16374	3.9358	3.42055	3.89537
ENSMUSG00000031497.9	Tnfsf13b	tumor necrosis factor (ligand) superfamily, member 13b	8	-1.2363	-0.588892	-4.75944	0.000162985	0.000475551	0.943611	16	12	13	10	19	19	36	35	42	51	37	37	-0.925953	-1.42264	-1.24333	-1.72515	-1.07639	-1.28656	0.0403035	-0.23451	0.361243	0.25489	0.0401888	0.151211
ENSMUSG00000032586.9	Traip	TRAF-interacting protein	9	-1.23554	1.95202	-7.50939	6.56482e-07	3.51617e-06	5.99663	91	66	73	87	124	101	210	242	162	274	225	263	1.54535	0.98879	1.20145	1.33375	1.59821	1.09337	2.56816	2.53758	2.29615	2.66905	2.62835	2.96405
ENSMUSG00000093405.1	Gm20684	predicted gene 20684	7	-1.2349	-0.0167964	-4.9501	0.000107989	0.000327786	1.27533	24	14	21	20	30	45	44	66	47	66	58	43	-0.355637	-1.20851	-0.571957	-0.759913	-0.431054	-0.0641725	0.326212	0.671026	0.521708	0.623672	0.681735	0.365336
ENSMUSG00000027654.2	Fam83d	family with sequence similarity 83, member D	2	-1.23396	3.53435	-7.88723	3.32692e-07	1.94163e-06	6.27409	253	211	206	275	330	339	620	719	459	940	616	854	3.0155	2.65802	2.69178	2.98844	3.00672	2.8353	4.12777	4.10659	3.79577	4.44567	4.07933	4.66133
ENSMUSG00000068101.11	Cenpm	centromere protein M	15	-1.2318	2.14376	-6.81118	2.42441e-06	1.1056e-05	4.64149	93	70	82	116	138	155	222	270	164	375	224	289	1.57655	1.07306	1.3681	1.74672	1.75195	1.7088	2.64814	2.69523	2.3138	3.12106	2.62194	3.09981
ENSMUSG00000028782.14	Adgrb2	adhesion G protein-coupled receptor B2	4	-1.23137	0.620914	-5.24984	5.69513e-05	0.000184461	1.7807	36	22	38	34	27	62	84	94	73	101	95	97	0.219478	-0.57464	0.268565	-0.00894035	-0.580431	0.393817	1.25136	1.17799	1.15152	1.23373	1.3888	1.52972
ENSMUSG00000072066.7	6720489N17Rik	RIKEN cDNA 6720489N17 gene	13	-1.23127	-0.666559	-3.87998	0.00112424	0.00268237	-0.897073	10	13	14	15	29	13	35	34	32	48	27	34	-1.57803	-1.31161	-1.14024	-1.16327	-0.479148	-1.81708	0.00022602	-0.275732	-0.0257803	0.168302	-0.40727	0.0309171
ENSMUSG00000112441.1	Gm48898	predicted gene, 48898	12	-1.23	-1.71959	-2.96949	0.00831143	0.0161661	-2.59338	5	3	9	15	11	14	10	20	15	11	17	11	-2.51092	-3.25914	-1.75029	-1.16327	-1.83823	-1.71399	-1.7572	-1.0267	-1.09395	-1.90805	-1.05935	-1.55405
ENSMUSG00000037313.16	Tacc3	transforming, acidic coiled-coil containing protein 3	5	-1.22985	4.26725	-7.69083	4.72556e-07	2.62884e-06	5.70453	443	346	316	556	548	524	1055	1138	747	1647	1044	1283	3.82244	3.37022	3.30784	4.00277	3.73756	3.46283	4.89419	4.76866	4.49778	5.25445	4.83997	5.24826
ENSMUSG00000019737.14	Syne4	spectrin repeat containing, nuclear envelope family member 4	7	-1.22884	1.25229	-9.09822	4.26306e-08	3.26241e-07	8.86753	59	51	50	49	58	64	136	175	118	145	132	125	0.924471	0.620008	0.65999	0.511892	0.508574	0.43926	1.94324	2.07107	1.8406	1.75326	1.86122	1.89394
ENSMUSG00000047419.5	Cmya5	cardiomyopathy associated 5	13	-1.22624	-1.18189	-3.95321	0.000956083	0.00232263	-0.718338	10	12	11	9	10	10	20	33	42	24	19	14	-1.57803	-1.42264	-1.47466	-1.86954	-1.96947	-2.17965	-0.791969	-0.318168	0.361243	-0.816901	-0.903228	-1.21963
ENSMUSG00000005470.8	Asf1b	anti-silencing function 1B histone chaperone	8	-1.22341	2.6611	-9.14822	3.93163e-08	3.04015e-07	8.73096	139	118	95	179	193	188	319	343	266	507	380	417	2.15377	1.82225	1.57921	2.37038	2.2344	1.98645	3.17015	3.03991	3.00984	3.55565	3.38312	3.62803
ENSMUSG00000032122.15	Slc37a2	solute carrier family 37 (glycerol-3-phosphate transporter), member 2	9	-1.22144	-0.0501486	-4.89513	0.000121554	0.000364638	1.1543	19	30	13	21	24	35	45	59	56	72	48	48	-0.684945	-0.135755	-1.24333	-0.6912	-0.747081	-0.42222	0.358274	0.510561	0.772031	0.748298	0.411283	0.522305
ENSMUSG00000052504.7	Epha3	Eph receptor A3	16	-1.22121	-1.25173	-3.29887	0.00405549	0.00845474	-2.03497	4	12	13	10	11	8	21	26	25	39	20	19	-2.80042	-1.42264	-1.24333	-1.72515	-1.83823	-2.4845	-0.723256	-0.656336	-0.375723	-0.12783	-0.831078	-0.792205
ENSMUSG00000028860.13	Sytl1	synaptotagmin-like 1	4	-1.21959	-0.0498546	-5.73678	2.05799e-05	7.3901e-05	2.88153	20	26	19	19	16	29	59	62	53	57	61	55	-0.612795	-0.338572	-0.71282	-0.832063	-1.3174	-0.689324	0.745297	0.581527	0.693319	0.413879	0.753885	0.716809
ENSMUSG00000021806.4	Nid2	nidogen 2	14	-1.21831	8.99489	-36.5471	3.8474e-18	1.42652e-15	31.6298	10894	11445	10545	11680	14070	15897	29896	31651	25595	32224	27407	25153	8.44097	8.416	8.36612	8.39435	8.4186	8.38455	9.71817	9.56573	9.59545	9.54426	9.55365	9.54086
ENSMUSG00000086184.1	Gm12764	predicted gene 12764	7	-1.21718	0.314654	-5.29693	5.15501e-05	0.000168512	1.92837	25	24	30	35	34	36	89	76	50	75	72	50	-0.297922	-0.451783	-0.0674846	0.0322823	-0.253266	-0.382143	1.33429	0.873131	0.610063	0.806794	0.991279	0.580604
ENSMUSG00000020256.14	Aldh1l2	aldehyde dehydrogenase 1 family, member L2	10	-1.2156	6.62062	-18.0621	7.349e-13	2.70454e-11	19.1219	2287	2083	1931	2609	2827	2934	5611	6017	4986	5725	5097	5001	6.18921	5.9583	5.91728	6.23209	6.10352	5.94693	7.30465	7.17069	7.23566	7.05158	7.12694	7.21054
ENSMUSG00000079553.11	Kifc1	kinesin family member C1	17	-1.21401	4.67365	-8.69863	8.22952e-08	5.8017e-07	7.40043	543	488	443	676	714	726	1300	1522	1071	2211	1321	1770	4.11579	3.86572	3.79457	4.28448	4.119	3.93285	5.19533	5.18797	5.01727	5.6792	5.17933	5.71233
ENSMUSG00000022021.14	Diaph3	diaphanous related formin 3	14	-1.21104	4.67851	-8.532	1.08894e-07	7.40151e-07	7.10871	525	490	460	739	744	739	1330	1578	1005	2108	1305	1682	4.0672	3.87162	3.84884	4.41294	4.17834	3.95844	5.22823	5.24008	4.92555	5.61039	5.16176	5.63878
ENSMUSG00000050994.20	Adgb	androglobin	10	-1.2108	-1.23402	-4.14115	0.000631154	0.00159683	-0.288177	6	13	10	12	13	12	24	30	22	26	16	14	-2.26991	-1.31161	-1.6059	-1.47361	-1.6069	-1.92811	-0.534811	-0.45352	-0.556295	-0.70369	-1.14424	-1.21963
ENSMUSG00000038347.15	Tcte2	t-complex-associated testis expressed 2	17	-1.20433	-0.0764374	-5.38272	4.30201e-05	0.000143024	2.17864	20	17	21	23	23	34	52	55	47	76	46	43	-0.612795	-0.93721	-0.571957	-0.562876	-0.807202	-0.463443	0.564724	0.410159	0.521708	0.825777	0.350529	0.365336
ENSMUSG00000006782.16	Cnp	2',3'-cyclic nucleotide 3' phosphodiesterase	11	-1.20274	3.09349	-15.4426	1.009e-11	2.55367e-10	17.0737	165	187	192	203	218	258	465	560	404	561	500	436	2.40034	2.48425	2.59049	2.55142	2.4097	2.44205	3.71312	3.74631	3.61185	3.70153	3.7786	3.69223
ENSMUSG00000027102.4	Hoxd8	homeobox D8	2	-1.20077	1.35321	-7.1739	1.21976e-06	6.06542e-06	5.47364	47	60	59	69	49	88	142	156	138	180	132	119	0.599509	0.852371	0.896596	1.00148	0.267566	0.895638	2.0053	1.90576	2.06559	2.06424	1.86122	1.82326
ENSMUSG00000035356.17	Nfkbiz	nuclear factor of kappa light polypeptide gene enhancer in B cells inhibitor, zeta	16	-1.20039	5.28767	-30.6801	8.17362e-17	1.33212e-14	28.755	852	893	840	844	1046	1158	2152	2623	2004	2548	2037	1946	4.76521	4.73683	4.71688	4.60449	4.66957	4.60608	5.92228	5.97302	5.92088	5.88382	5.80395	5.84906
ENSMUSG00000027983.13	Cyp2u1	cytochrome P450, family 2, subfamily u, polypeptide 1	3	-1.19862	1.18971	-7.17107	1.22623e-06	6.08643e-06	5.50903	48	52	44	62	59	72	130	141	108	157	97	125	0.629566	0.647753	0.477512	0.848319	0.533027	0.607942	1.87838	1.7604	1.7134	1.8676	1.4187	1.89394
ENSMUSG00000037664.13	Cdkn1c	cyclin-dependent kinase inhibitor 1C (P57)	7	-1.19862	-2.66978	-2.65854	0.0161395	0.0292801	-3.10968	3	3	4	3	4	3	12	13	5	8	12	4	-3.16299	-3.25914	-2.8283	-3.31011	-3.19187	-3.76461	-1.50566	-1.62937	-2.58872	-2.34415	-1.54477	-2.90768
ENSMUSG00000038807.19	Rap1gap2	RAP1 GTPase activating protein 2	11	-1.19824	3.53842	-17.0116	2.01214e-12	6.26934e-11	18.655	250	229	244	296	341	385	611	680	599	740	609	582	2.99832	2.77586	2.93547	3.09442	3.05395	3.01862	4.10669	4.02619	4.17947	4.10075	4.06285	4.10851
ENSMUSG00000051727.14	Kctd14	potassium channel tetramerisation domain containing 14	7	-1.19454	-0.00537168	-5.38598	4.27259e-05	0.000142174	2.16461	18	28	19	26	19	29	59	57	54	71	58	46	-0.760894	-0.233603	-0.71282	-0.389544	-1.07639	-0.689324	0.745297	0.461233	0.720036	0.72826	0.681735	0.461551
ENSMUSG00000051359.15	Ncald	neurocalcin delta	15	-1.19222	0.419582	-5.89656	1.48299e-05	5.52246e-05	3.16623	21	30	28	46	46	41	61	77	69	84	67	61	-0.544082	-0.135755	-0.165332	0.421694	0.177368	-0.196928	0.792993	0.891868	1.07079	0.969269	0.888186	0.864907
ENSMUSG00000018166.8	Erbb3	erb-b2 receptor tyrosine kinase 3	10	-1.18899	-2.03129	-3.18603	0.00519222	0.0105734	-2.13391	5	4	4	6	6	7	11	13	12	24	10	15	-2.51092	-2.89657	-2.8283	-2.41703	-2.66135	-2.66508	-1.62596	-1.62937	-1.40429	-0.816901	-1.79631	-1.12341
ENSMUSG00000026039.9	Sgo2a	shugoshin 2A	1	-1.18685	3.86205	-8.97412	5.21846e-08	3.88724e-07	8.1098	294	283	246	411	439	405	736	840	564	1231	836	977	3.23178	3.08071	2.94722	3.56728	3.41793	3.09159	4.37502	4.33085	4.09268	4.83459	4.51959	4.85535
ENSMUSG00000025464.15	Paox	polyamine oxidase (exo-N4-amino)	7	-1.1867	1.76692	-7.35032	8.78965e-07	4.55324e-06	5.7084	76	86	63	67	98	106	158	221	209	234	193	144	1.28704	1.36814	0.990463	0.959351	1.26026	1.16274	2.15882	2.40691	2.66266	2.44183	2.40756	2.09732
ENSMUSG00000023908.8	Pkmyt1	protein kinase, membrane associated tyrosine/threonine 1	17	-1.18579	3.78341	-11.1472	1.94046e-09	2.26427e-08	11.5171	295	271	270	376	424	405	730	855	587	872	741	826	3.23667	3.01832	3.08126	3.43904	3.36783	3.09159	4.36322	4.35637	4.1503	4.3374	4.34567	4.61326
ENSMUSG00000054717.7	Hmgb2	high mobility group box 2	8	-1.18512	5.16535	-11.1669	1.88768e-09	2.20791e-08	11.1952	701	742	709	953	986	1030	1956	2133	1512	2954	1875	2163	4.48395	4.46975	4.47244	4.77962	4.58438	4.43716	5.78454	5.67475	5.51457	6.09709	5.68443	6.00154
ENSMUSG00000097124.2	A530020G20Rik	RIKEN cDNA A530020G20 gene	3	-1.18412	4.621	-18.1659	6.67179e-13	2.50505e-11	19.5662	514	555	565	479	639	803	1307	1650	1279	1524	1311	1332	4.03668	4.05115	4.14516	3.78792	3.95901	4.07819	5.20307	5.30443	5.27322	5.14251	5.16837	5.30231
ENSMUSG00000056531.11	Ccdc18	coiled-coil domain containing 18	5	-1.18175	1.14231	-5.31146	4.99915e-05	0.000163959	1.82779	41	37	45	65	68	48	103	116	100	174	137	177	0.404693	0.162326	0.509573	0.915958	0.736241	0.0279457	1.54397	1.47993	1.6029	2.01547	1.91466	2.39407
ENSMUSG00000032010.15	Usp2	ubiquitin specific peptidase 2	9	-1.18044	1.74445	-9.25628	3.30391e-08	2.61894e-07	9.06839	67	73	67	73	113	101	159	216	163	218	188	180	1.10647	1.13318	1.07859	1.08221	1.46476	1.09337	2.16789	2.37397	2.305	2.33988	2.36979	2.41825
ENSMUSG00000032815.16	Fanca	Fanconi anemia, complementation group A	8	-1.17961	3.60894	-12.5479	2.97943e-10	4.48609e-09	13.5094	256	238	231	307	343	387	649	733	496	953	695	711	3.03247	2.83135	2.85665	3.14698	3.06238	3.02609	4.19366	4.1344	3.9075	4.46548	4.25328	4.39711
ENSMUSG00000022629.17	Kif21a	kinesin family member 21A	15	-1.17934	5.59371	-28.6137	2.7489e-16	3.64841e-14	27.4762	997	1061	1059	1130	1332	1547	2468	3059	2522	3169	2540	2383	4.99183	4.9854	5.05095	5.02528	5.01813	5.02376	6.1199	6.19482	6.25249	6.19843	6.12227	6.14126
ENSMUSG00000029516.19	Cit	citron	5	-1.17879	3.50694	-7.81317	3.7954e-07	2.17083e-06	6.15884	251	185	210	313	328	302	553	650	451	998	671	830	3.00407	2.46878	2.71945	3.17486	2.99796	2.66882	3.96292	3.96115	3.77043	4.53201	4.20261	4.62023
ENSMUSG00000046591.10	Ticrr	TOPBP1-interacting checkpoint and replication regulator	7	-1.17344	2.62492	-8.21951	1.85859e-07	1.17698e-06	7.15098	137	100	104	182	189	196	296	313	259	472	369	436	2.13294	1.58456	1.70914	2.39429	2.20426	2.04642	3.06237	2.90806	2.97144	3.45256	3.3408	3.69223
ENSMUSG00000074121.3	Ntf5	neurotrophin 5	7	-1.16958	0.332828	-5.5972	2.74724e-05	9.5869e-05	2.54014	28	32	24	20	29	45	59	87	72	80	82	60	-0.137457	-0.0441249	-0.383512	-0.759913	-0.479148	-0.0641725	0.745297	1.06695	1.13176	0.899306	1.17769	0.841256
ENSMUSG00000038352.15	Arl5c	ADP-ribosylation factor-like 5C	11	-1.16934	-1.44874	-3.83544	0.00124072	0.00293525	-0.899703	10	8	6	5	9	10	21	20	22	30	19	18	-1.57803	-1.97903	-2.29778	-2.65803	-2.11386	-2.17965	-0.723256	-1.0267	-0.556295	-0.500874	-0.903228	-0.868154
ENSMUSG00000043557.16	Mdga1	MAM domain containing glycosylphosphatidylinositol anchor 1	17	-1.16918	1.02131	-6.40844	5.30825e-06	2.22706e-05	4.07082	42	52	34	38	63	70	99	112	118	135	122	99	0.439044	0.647753	0.110303	0.149322	0.626894	0.567584	1.4871	1.42952	1.8406	1.65054	1.74801	1.55902
ENSMUSG00000026473.16	Glul	glutamate-ammonia ligase (glutamine synthetase)	1	-1.16719	3.51743	-14.993	1.64441e-11	3.85891e-10	16.4909	208	264	277	239	302	371	627	701	580	774	637	581	2.73356	2.98063	3.11812	2.78642	2.879	2.96525	4.14395	4.07004	4.133	4.16551	4.12765	4.10603
ENSMUSG00000005148.8	Klf5	Kruppel-like factor 5	14	-1.16391	4.13932	-15.5122	9.36539e-12	2.40308e-10	16.9488	409	370	334	412	541	541	955	1073	807	1209	993	872	3.70737	3.46684	3.38764	3.57079	3.71903	3.50885	4.75059	4.68385	4.60917	4.80858	4.76775	4.6914
ENSMUSG00000039062.15	Anpep	alanyl (membrane) aminopeptidase	7	-1.16378	-1.90289	-3.2156	0.00486717	0.00997306	-2.12657	6	6	6	2	10	6	15	22	12	18	14	14	-2.26991	-2.36605	-2.29778	-3.79554	-1.96947	-2.87153	-1.19532	-0.892404	-1.40429	-1.22216	-1.33065	-1.21963
ENSMUSG00000040957.15	Cables1	CDK5 and Abl enzyme substrate 1	18	-1.16311	2.56836	-11.8293	7.62301e-10	1.00406e-08	12.745	128	119	136	133	169	205	333	348	297	365	334	273	2.03528	1.83437	2.09454	1.94323	2.04335	2.11103	3.23202	3.06076	3.1686	3.08212	3.19723	3.01779
ENSMUSG00000022206.7	Npr3	natriuretic peptide receptor 3	15	-1.1607	6.57209	-20.906	6.14521e-14	3.32626e-12	21.7249	1843	2135	2120	2348	2794	3092	4593	5957	4988	6009	5350	4399	5.87788	5.99387	6.05197	6.08006	6.08658	6.02259	7.01586	7.15623	7.23624	7.12142	7.19683	7.02552
ENSMUSG00000105415.1	Gm44364	predicted gene, 44364	6	-1.15985	-1.51786	-3.95123	0.000960292	0.00233057	-0.643075	5	9	8	11	14	17	19	21	17	14	10	13	-2.51092	-1.81857	-1.91076	-1.5939	-1.50381	-1.44268	-0.864119	-0.957992	-0.918865	-1.57363	-1.79631	-1.32272
ENSMUSG00000026380.10	Tfcp2l1	transcription factor CP2-like 1	1	-1.15681	0.105458	-4.7271	0.000174826	0.000506811	0.772369	15	27	26	32	21	34	48	67	56	80	55	63	-1.01615	-0.285133	-0.270301	-0.095097	-0.935526	-0.463443	0.450392	0.692559	0.772031	0.899306	0.605786	0.911077
ENSMUSG00000025504.14	Eps8l2	EPS8-like 2	7	-1.15612	-2.08165	-2.97883	0.00814527	0.0158658	-2.51236	3	3	5	6	9	8	8	10	12	23	15	12	-3.16299	-3.25914	-2.53879	-2.41703	-2.11386	-2.4845	-2.06206	-1.99194	-1.40429	-0.877022	-1.23443	-1.43375
ENSMUSG00000001517.14	Foxm1	forkhead box M1	6	-1.1548	5.28848	-9.41562	2.56287e-08	2.11519e-07	8.46153	891	709	667	1119	1133	1168	1918	2189	1603	3111	2136	2693	4.82974	4.40417	4.3844	5.01117	4.78478	4.61847	5.75624	5.71213	5.59886	6.17178	5.8724	6.31766
ENSMUSG00000079067.5	Hmgn2-ps1	high mobility group nucleosomal binding domain 2, pseudogene 1	5	-1.15428	-2.1905	-2.45265	0.0247819	0.0427871	-3.50231	4	4	3	10	6	4	10	11	9	18	8	18	-2.80042	-2.89657	-3.19087	-1.72515	-2.66135	-3.40204	-1.7572	-1.86069	-1.80022	-1.22216	-2.10117	-0.868154
ENSMUSG00000024791.10	Cdca5	cell division cycle associated 5	19	-1.15371	3.04418	-6.27597	6.9019e-06	2.80983e-05	3.30095	204	150	131	246	270	205	426	466	320	681	454	538	2.70561	2.16713	2.0407	2.82798	2.71769	2.11103	3.58688	3.48148	3.27603	3.98096	3.63951	3.9952
ENSMUSG00000037455.16	Slc18b1	solute carrier family 18, subfamily B, member 1	10	-1.15269	3.48092	-17.7167	1.01733e-12	3.50883e-11	19.3525	233	243	255	256	277	344	602	695	556	720	617	603	2.89693	2.86129	2.99896	2.88535	2.75455	2.85639	4.0853	4.05765	4.07209	4.06124	4.08167	4.1596
ENSMUSG00000019997.11	Ccn2	cellular communication network factor 2	10	-1.15201	8.23061	-9.20895	3.56487e-08	2.79591e-07	7.66535	8907	6546	4989	7775	8551	8899	16276	19996	14266	18287	16251	13494	8.15046	7.61002	7.28646	7.80725	7.70017	7.54754	8.84098	8.9032	8.7522	8.72696	8.79966	8.64248
ENSMUSG00000029804.17	Herc3	hect domain and RLD 3	6	-1.14764	3.03508	-13.1033	1.4842e-10	2.49288e-09	14.321	182	181	182	180	197	274	410	531	439	502	468	409	2.54141	2.43733	2.51353	2.37839	2.26392	2.5287	3.53172	3.66967	3.73157	3.54137	3.68328	3.60011
ENSMUSG00000112381.1	Gm8170	predicted gene 8170	10	-1.14678	-2.01433	-2.75923	0.0130425	0.0241582	-2.99101	10	4	3	5	6	9	12	14	14	11	19	9	-1.57803	-2.89657	-3.19087	-2.65803	-2.66135	-2.32404	-1.50566	-1.52628	-1.19017	-1.90805	-0.903228	-1.82968
ENSMUSG00000046341.5	Gm11223	predicted gene 11223	4	-1.14678	1.74775	-8.08259	2.35843e-07	1.44001e-06	7.10712	62	57	67	106	90	117	152	173	145	251	210	218	0.995437	0.778997	1.07859	1.61724	1.13805	1.30455	2.10314	2.05453	2.13673	2.5428	2.52905	2.69388
ENSMUSG00000026980.15	Ly75	lymphocyte antigen 75	2	-1.14654	3.02675	-10.4632	5.17973e-09	5.27977e-08	10.6694	197	170	168	213	216	228	457	494	396	543	388	449	2.65536	2.34714	2.39838	2.62063	2.39643	2.26408	3.68811	3.56557	3.58303	3.65453	3.41314	3.73457
ENSMUSG00000025574.13	Tk1	thymidine kinase 1	11	-1.1449	4.73938	-6.74743	2.74058e-06	1.22982e-05	3.75476	606	508	430	840	818	831	1383	1537	966	2083	1307	1843	4.27402	3.92361	3.75165	4.59764	4.31505	4.12761	5.28459	5.20211	4.86848	5.59318	5.16397	5.77062
ENSMUSG00000034799.16	Unc13a	unc-13 homolog A	8	-1.13623	2.4329	-11.0373	2.26486e-09	2.59509e-08	11.6445	116	116	136	97	140	179	296	338	287	347	294	271	1.89384	1.79769	2.09454	1.48987	1.77264	1.91587	3.06237	3.01876	3.11927	3.00926	3.01349	3.0072
ENSMUSG00000034265.8	Zdhhc14	zinc finger, DHHC domain containing 14	17	-1.1352	-1.61487	-2.70173	0.0147336	0.0269729	-3.13321	10	5	4	7	16	11	23	17	9	18	22	14	-1.57803	-2.60706	-2.8283	-2.21057	-1.3174	-2.04841	-0.594932	-1.25497	-1.80022	-1.22216	-0.696777	-1.21963
ENSMUSG00000040280.10	Ndufa4l2	Ndufa4, mitochondrial complex associated like 2	10	-1.13503	-2.34596	-2.44489	0.0251808	0.043415	-3.54284	2	5	7	6	4	3	10	12	12	13	15	5	-3.64842	-2.60706	-2.09133	-2.41703	-3.19187	-3.76461	-1.7572	-1.7404	-1.40429	-1.67672	-1.23443	-2.61818
ENSMUSG00000049871.14	Nlrc3	NLR family, CARD domain containing 3	16	-1.13389	3.4531	-14.3805	3.26565e-11	6.723e-10	15.7977	213	254	251	269	329	374	570	703	523	718	542	475	2.76775	2.92503	2.97619	2.95668	3.00234	2.97685	4.00656	4.07415	3.9839	4.05723	3.89485	3.81569
ENSMUSG00000115431.1	Gm3219	predicted pseudogene 3219	14	-1.13125	-1.07065	-3.66731	0.00179988	0.00408103	-1.27902	6	12	11	13	24	17	21	33	19	25	22	18	-2.26991	-1.42264	-1.47466	-1.36258	-0.747081	-1.44268	-0.723256	-0.318168	-0.762746	-0.759186	-0.696777	-0.868154
ENSMUSG00000039748.11	Exo1	exonuclease 1	1	-1.13095	2.54078	-6.17215	8.49266e-06	3.38497e-05	3.24583	144	124	75	170	185	161	256	301	272	479	331	385	2.20458	1.89351	1.24018	2.29616	2.17348	1.76342	2.85329	2.85176	3.04196	3.47378	3.18424	3.51298
ENSMUSG00000025934.15	Gsta3	glutathione S-transferase, alpha 3	1	-1.13081	-0.272736	-4.40545	0.000352784	0.000946651	0.164167	11	18	21	24	26	22	47	42	35	59	44	48	-1.44678	-0.857039	-0.571957	-0.502755	-0.63387	-1.08011	0.420335	0.0251341	0.101599	0.463207	0.287104	0.522305
ENSMUSG00000025762.15	Larp1b	La ribonucleoprotein domain family, member 1B	3	-1.12974	2.32746	-8.69341	8.30153e-08	5.84338e-07	8.01145	128	103	83	140	165	166	276	277	221	306	264	256	2.03528	1.62699	1.38548	2.01696	2.0089	1.80741	2.96161	2.73209	2.74301	2.82813	2.85849	2.92521
ENSMUSG00000049929.7	Lpar4	lysophosphatidic acid receptor 4	X	-1.12965	-0.490455	-3.96055	0.000940681	0.00228972	-0.755851	16	14	13	25	20	22	25	45	42	46	40	28	-0.925953	-1.20851	-1.24333	-0.445039	-1.00424	-1.08011	-0.477096	0.123538	0.361243	0.107548	0.15122	-0.244717
ENSMUSG00000009614.16	Sardh	sarcosine dehydrogenase	2	-1.12938	4.88811	-17.6896	1.04391e-12	3.59216e-11	19.0529	626	736	584	669	855	977	1649	1753	1437	1755	1661	1475	4.32082	4.45805	4.19284	4.26948	4.37883	4.36099	5.53829	5.39176	5.4412	5.34606	5.50964	5.44938
ENSMUSG00000022574.7	Naprt	nicotinate phosphoribosyltransferase	15	-1.12862	1.41528	-6.73315	2.81707e-06	1.25957e-05	4.59922	53	72	59	61	59	76	167	189	108	177	160	121	0.77112	1.11342	0.896596	0.82505	0.533027	0.685421	2.2385	2.1818	1.7134	2.04006	2.1378	1.84721
ENSMUSG00000097183.2	Gm17501	predicted gene, 17501	3	-1.12759	3.83957	-15.6847	7.7961e-12	2.04283e-10	17.185	335	340	291	334	371	454	791	929	685	955	749	648	3.41982	3.34502	3.18913	3.2684	3.17543	3.25617	4.47892	4.47605	4.37286	4.4685	4.36115	4.26336
ENSMUSG00000015468.14	Notch4	notch 4	17	-1.12469	-0.910427	-3.60775	0.00205321	0.00460473	-1.41971	7	13	11	16	22	16	27	32	19	37	21	30	-2.06346	-1.31161	-1.47466	-1.07307	-0.869938	-1.52757	-0.368161	-0.361889	-0.762746	-0.202792	-0.762365	-0.14687
ENSMUSG00000038859.7	Baiap2l1	BAI1-associated protein 2-like 1	5	-1.12421	2.21139	-10.5019	4.89381e-09	5.04379e-08	10.9128	93	101	109	117	137	169	255	275	224	243	247	213	1.57655	1.59884	1.77657	1.75905	1.7415	1.83317	2.84766	2.72165	2.76242	2.49617	2.76265	2.66048
ENSMUSG00000014782.16	Plekhg4	pleckstrin homology domain containing, family G (with RhoGef domain) member 4	8	-1.11995	2.76431	-13.8748	5.86433e-11	1.1122e-09	15.3283	147	149	148	155	206	211	351	426	325	426	354	350	2.23422	2.15751	2.2161	2.16331	2.32821	2.15255	3.30786	3.35215	3.29837	3.30479	3.28101	3.37566
ENSMUSG00000040010.10	Slc7a5	solute carrier family 7 (cationic amino acid transporter, y+ system), member 5	8	-1.1199	6.68843	-12.8983	1.914e-10	3.07879e-09	13.2887	2644	2181	1915	2980	3034	3269	5642	6179	4735	6073	5384	4880	6.39843	6.02461	5.90528	6.42387	6.20545	6.10289	7.3126	7.20902	7.16115	7.1367	7.20597	7.17521
ENSMUSG00000078350.11	Smim1	small integral membrane protein 1	4	-1.1199	4.27918	-17.9982	7.80139e-13	2.83298e-11	19.4751	417	471	413	475	533	613	1031	1228	964	1130	1099	886	3.73529	3.81462	3.69352	3.77584	3.69755	3.68895	4.86101	4.87843	4.86549	4.71113	4.914	4.71437
ENSMUSG00000052085.7	Dock8	dedicator of cytokinesis 8	19	-1.11958	0.885332	-5.76657	1.93557e-05	7.01013e-05	2.79126	47	41	33	43	50	55	104	110	85	148	81	97	0.599509	0.308547	0.0678673	0.325479	0.296421	0.222449	1.55784	1.40365	1.3697	1.78271	1.1601	1.52972
ENSMUSG00000005410.6	Mcm5	minichromosome maintenance complex component 5	8	-1.11887	5.18419	-8.28307	1.66543e-07	1.0688e-06	6.53086	866	664	643	1097	1152	1074	1806	2056	1472	2798	1816	2264	4.78871	4.30963	4.33157	4.98254	4.80876	4.49748	5.66946	5.62172	5.4759	6.01883	5.63832	6.06737
ENSMUSG00000029414.11	Kntc1	kinetochore associated 1	5	-1.11778	4.04073	-9.08749	4.33797e-08	3.30778e-07	8.24106	346	330	290	473	529	526	788	888	708	1231	818	1068	3.46636	3.30201	3.18417	3.76976	3.6867	3.46832	4.47345	4.41097	4.42048	4.83459	4.48821	4.98376
ENSMUSG00000021485.14	Mxd3	Max dimerization protein 3	13	-1.11708	2.67198	-5.02213	9.25208e-05	0.000285513	0.781322	134	116	110	215	211	169	331	346	219	572	322	428	2.10112	1.79769	1.78968	2.63408	2.36272	1.83317	3.22334	3.05245	2.72993	3.72952	3.14453	3.66554
ENSMUSG00000021567.15	Nkd2	naked cuticle 2	13	-1.11642	0.226786	-5.26486	5.51682e-05	0.000179324	1.85466	21	34	29	20	40	40	64	84	59	71	45	50	-0.544082	0.0420318	-0.115579	-0.759913	-0.0219409	-0.232117	0.861706	1.01662	0.84667	0.72826	0.319165	0.580604
ENSMUSG00000050545.10	Fam228b	family with sequence similarity 228, member B	12	-1.11642	-0.800485	-4.12005	0.000661238	0.001665	-0.388301	16	9	14	11	15	18	33	31	32	42	28	24	-0.925953	-1.81857	-1.14024	-1.5939	-1.40759	-1.36251	-0.0834319	-0.406977	-0.0257803	-0.0222199	-0.35574	-0.462898
ENSMUSG00000028312.19	Smc2	structural maintenance of chromosomes 2	4	-1.11137	4.6135	-9.22645	3.46596e-08	2.73133e-07	8.31208	502	482	467	721	690	802	1273	1399	923	1871	1267	1555	4.00263	3.84789	3.8706	4.37739	4.06971	4.07639	5.16506	5.06644	4.80282	5.43837	5.11914	5.52556
ENSMUSG00000027115.14	Kif18a	kinesin family member 18A	2	-1.11	2.63249	-7.5173	6.47083e-07	3.4721e-06	5.84728	129	120	115	211	179	170	293	342	261	467	348	384	2.04646	1.8464	1.85353	2.60705	2.12605	1.84166	3.0477	3.0357	2.98252	3.43721	3.25638	3.50923
ENSMUSG00000033031.13	Cip2a	cell proliferation regulating inhibitor of protein phosphatase 2A	16	-1.10931	3.90013	-9.26516	3.25724e-08	2.59025e-07	8.56656	303	310	288	432	396	413	756	851	614	1196	823	969	3.27521	3.21196	3.17421	3.63909	3.26939	3.11978	4.41368	4.34961	4.21512	4.79299	4.49699	4.84349
ENSMUSG00000034910.5	Pygo1	pygopus 1	9	-1.10802	1.06564	-7.07712	1.46256e-06	7.1072e-06	5.34921	43	43	52	45	67	79	109	136	95	121	115	86	0.472597	0.376451	0.716024	0.39033	0.715025	0.740916	1.62527	1.7085	1.52928	1.4932	1.66312	1.35702
ENSMUSG00000030677.8	Kif22	kinesin family member 22	7	-1.10781	3.66177	-6.66258	3.22902e-06	1.42105e-05	3.90762	268	210	243	417	406	367	626	683	459	1022	679	855	3.09843	2.65118	2.92956	3.58817	3.30532	2.94963	4.14165	4.03254	3.79577	4.56627	4.2197	4.66302
ENSMUSG00000046223.10	Plaur	plasminogen activator, urokinase receptor	7	-1.10724	4.18553	-15.9506	5.89624e-12	1.62541e-10	17.4065	443	408	354	443	528	595	986	1137	828	1124	918	909	3.82244	3.6077	3.47142	3.67533	3.68397	3.64599	4.79665	4.76739	4.64621	4.70346	4.65451	4.75132
ENSMUSG00000028807.2	Zbtb8a	zinc finger and BTB domain containing 8a	4	-1.10723	2.65317	-12.9572	1.7786e-10	2.88036e-09	14.2077	141	137	146	141	178	208	320	389	334	370	332	295	2.17431	2.0368	2.19653	2.02719	2.11799	2.13194	3.17466	3.22122	3.33771	3.10172	3.18858	3.12941
ENSMUSG00000038252.13	Ncapd2	non-SMC condensin I complex, subunit D2	6	-1.10639	6.22866	-11.8989	6.94637e-10	9.27552e-09	12.0279	1598	1478	1398	1957	2261	2320	3669	4344	3000	5999	3990	4835	5.67216	5.46343	5.45144	5.81733	5.78127	5.60825	6.69185	6.70072	6.50284	7.11902	6.77372	7.16184
ENSMUSG00000042745.9	Id1	inhibitor of DNA binding 1, HLH protein	2	-1.10635	5.71119	-17.168	1.72591e-12	5.55248e-11	18.3681	1088	1156	1190	1306	1451	1858	2431	3337	2687	3129	2911	2420	5.11778	5.10906	5.21913	5.23403	5.14154	5.28796	6.09811	6.3203	6.3439	6.18011	6.31892	6.16348
ENSMUSG00000045667.14	Smtnl2	smoothelin-like 2	11	-1.10046	3.89872	-15.902	6.20296e-12	1.70048e-10	17.4206	329	332	309	377	397	514	799	875	698	886	840	755	3.39379	3.31072	3.27557	3.44287	3.27302	3.43506	4.49343	4.38971	4.39997	4.36037	4.52647	4.48368
ENSMUSG00000039814.15	Xkr5	X-linked Kx blood group related 5	8	-1.10043	1.51166	-4.52243	0.000273047	0.000754248	0.0444847	56	61	42	74	96	76	148	157	88	253	167	240	0.849832	0.876022	0.411169	1.1017	1.23067	0.685421	2.0648	1.91495	1.41946	2.55423	2.19939	2.83229
ENSMUSG00000025154.15	Arhgap19	Rho GTPase activating protein 19	19	-1.10019	3.33437	-8.45744	1.23571e-07	8.24416e-07	7.353	229	192	180	256	299	302	521	562	384	846	567	656	2.872	2.52222	2.49763	2.88535	2.86462	2.66882	3.877	3.75145	3.53869	4.29376	3.95985	4.28104
ENSMUSG00000021260.8	Hhipl1	hedgehog interacting protein-like 1	12	-1.10012	3.29529	-14.654	2.3967e-11	5.15152e-10	16.1483	207	219	219	240	252	301	535	592	452	687	538	489	2.72662	2.71158	2.77986	2.79243	2.61835	2.66405	3.91522	3.82641	3.77363	3.99361	3.88417	3.85756
ENSMUSG00000021411.16	Pxdc1	PX domain containing 1	13	-1.09948	1.95379	-9.83552	1.33076e-08	1.20935e-07	9.92536	101	82	89	85	108	126	216	261	186	229	176	180	1.69499	1.29983	1.48559	1.30039	1.39976	1.41103	2.6087	2.64641	2.49488	2.41074	2.27489	2.41825
ENSMUSG00000034329.16	Brip1	BRCA1 interacting protein C-terminal helicase 1	11	-1.09908	3.05087	-8.18884	1.96005e-07	1.23185e-06	6.9556	189	152	154	244	275	236	404	462	337	626	445	497	2.59571	2.18617	2.27324	2.81623	2.74412	2.31373	3.51047	3.46905	3.3506	3.85956	3.61065	3.88095
ENSMUSG00000037185.9	Krt80	keratin 80	15	-1.09632	4.10331	-15.4079	1.04729e-11	2.61923e-10	16.8394	396	362	345	468	471	550	906	1010	769	1088	956	891	3.66083	3.43534	3.43432	3.75444	3.51932	3.53263	4.67464	4.5966	4.53963	4.65651	4.71299	4.72248
ENSMUSG00000031565.18	Fgfr1	fibroblast growth factor receptor 1	8	-1.09424	7.23442	-33.3232	1.93401e-17	4.28109e-15	30.0541	3263	3503	3276	3382	4312	5074	7843	9302	7298	9175	8167	7300	6.70186	6.70809	6.67972	6.60641	6.71252	6.73708	7.78776	7.79915	7.78524	7.73196	7.80705	7.75617
ENSMUSG00000020614.13	Fam20a	family with sequence similarity 20, member A	11	-1.09416	3.94082	-15.2866	1.19358e-11	2.94543e-10	16.7216	333	374	337	375	486	487	862	968	715	851	805	664	3.4112	3.48233	3.40052	3.4352	3.56451	3.35729	4.60286	4.53535	4.43466	4.30225	4.46511	4.29852
ENSMUSG00000025089.15	Gfra1	glial cell line derived neurotrophic factor family receptor alpha 1	19	-1.09084	2.25497	-10.6316	4.04991e-09	4.30568e-08	11.0898	103	123	98	97	139	158	266	285	236	307	245	225	1.72314	1.88187	1.62383	1.48987	1.76233	1.73637	2.90847	2.77309	2.83755	2.83283	2.75095	2.73938
ENSMUSG00000029309.7	Sparcl1	SPARC-like 1	5	-1.08795	3.10046	-10.2926	6.66611e-09	6.59981e-08	10.3837	162	211	209	201	236	297	412	547	449	520	488	357	2.37395	2.65802	2.71258	2.53717	2.52391	2.64478	3.53873	3.71246	3.76403	3.59214	3.74358	3.40419
ENSMUSG00000078521.2	Aunip	aurora kinase A and ninein interacting protein	4	-1.08656	-0.0453606	-3.55617	0.00230111	0.00509826	-1.68471	22	14	20	31	30	28	62	37	41	83	48	56	-0.478494	-1.20851	-0.64067	-0.140185	-0.431054	-0.739077	0.816263	-0.155438	0.326891	0.952093	0.411283	0.742572
ENSMUSG00000032715.9	Trib3	tribbles pseudokinase 3	2	-1.08592	4.59043	-9.82713	1.34805e-08	1.22356e-07	9.25746	665	500	461	720	644	733	1333	1400	1145	1369	1269	1166	4.40795	3.90073	3.85196	4.37539	3.97025	3.94669	5.23148	5.06747	5.11361	4.98782	5.12141	5.11036
ENSMUSG00000040640.11	Erc2	ELKS/RAB6-interacting/CAST family member 2	14	-1.08461	1.10274	-7.27339	1.01344e-06	5.16859e-06	5.72509	49	48	38	62	61	76	113	115	99	136	116	101	0.65901	0.53342	0.268565	0.848319	0.580724	0.685421	1.67703	1.46749	1.58848	1.66115	1.67556	1.58773
ENSMUSG00000024500.19	Ppp2r2b	protein phosphatase 2, regulatory subunit B, beta	18	-1.08399	2.56688	-11.2721	1.62996e-09	1.93392e-08	11.9714	126	132	125	143	184	220	306	325	298	345	324	271	2.01265	1.98336	1.97332	2.04744	2.16569	2.21267	3.11022	2.96226	3.17344	3.00093	3.15344	3.0072
ENSMUSG00000041329.13	Atp1b2	ATPase, Na+/K+ transporting, beta 2 polypeptide	11	-1.08321	-0.676893	-4.24256	0.000504697	0.00130381	-0.151471	17	14	12	15	17	20	41	33	32	33	35	22	-0.841064	-1.20851	-1.35437	-1.16327	-1.23251	-1.21442	0.225518	-0.318168	-0.0257803	-0.365522	-0.0388827	-0.585754
ENSMUSG00000029771.12	Irf5	interferon regulatory factor 5	6	-1.08266	0.972533	-6.04927	1.08757e-05	4.19279e-05	3.36509	46	34	44	52	54	79	109	116	75	121	98	103	0.568812	0.0420318	0.477512	0.596781	0.406393	0.740916	1.62527	1.47993	1.19026	1.4932	1.43342	1.61588
ENSMUSG00000030498.15	Gas2	growth arrest specific 2	7	-1.08041	0.676737	-6.18651	8.25189e-06	3.30053e-05	3.68831	38	36	30	33	41	51	82	88	82	111	81	98	0.29644	0.123332	-0.0674846	-0.0513756	0.0132485	0.114533	1.2168	1.08335	1.31817	1.36929	1.1601	1.54444
ENSMUSG00000027323.10	Rad51	RAD51 recombinase	2	-1.07912	3.97468	-7.23732	1.0837e-06	5.47983e-06	4.91172	381	291	296	492	486	426	740	930	644	1180	795	964	3.60519	3.12086	3.21367	3.82652	3.56451	3.16443	4.38283	4.47761	4.28389	4.77357	4.44709	4.83603
ENSMUSG00000036745.15	Ttll7	tubulin tyrosine ligase-like family, member 7	3	-1.07899	3.09	-12.9039	1.90067e-10	3.06067e-09	14.0633	177	181	202	219	216	277	406	527	416	560	462	433	2.50133	2.43733	2.66356	2.66061	2.39643	2.54438	3.51759	3.65877	3.65402	3.69896	3.66468	3.68228
ENSMUSG00000015880.13	Ncapg	non-SMC condensin I complex, subunit G	5	-1.07861	3.4289	-6.81503	2.40658e-06	1.09821e-05	4.2755	210	223	188	368	314	325	522	567	409	871	566	721	2.74733	2.73764	2.5602	3.40806	2.93513	2.77455	3.87977	3.76422	3.62957	4.33575	3.9573	4.41725
ENSMUSG00000039936.18	Pik3cd	phosphatidylinositol-4,5-bisphosphate 3-kinase catalytic subunit delta	4	-1.07757	1.8283	-8.15043	2.09528e-07	1.30458e-06	7.15471	80	89	71	70	99	134	181	227	170	207	208	161	1.36057	1.41732	1.16165	1.02209	1.27483	1.4995	2.3543	2.44547	2.36548	2.26536	2.51527	2.25778
ENSMUSG00000031576.16	Kcnu1	potassium channel, subfamily U, member 1	8	-1.07637	-1.38626	-3.19176	0.00512762	0.0104645	-2.2403	11	5	11	14	9	11	20	25	18	21	19	12	-1.44678	-2.60706	-1.47466	-1.25948	-2.11386	-2.04841	-0.791969	-0.711832	-0.838695	-1.00535	-0.903228	-1.43375
ENSMUSG00000032549.7	Rab6b	RAB6B, member RAS oncogene family	9	-1.07541	4.67189	-18.5868	4.53149e-13	1.82131e-11	19.964	511	622	557	652	677	886	1243	1581	1235	1582	1364	1225	4.02824	4.21544	4.12461	4.23237	4.04229	4.22001	5.13067	5.24282	5.22273	5.19638	5.22553	5.18155
ENSMUSG00000039994.15	Timeless	timeless circadian clock 1	10	-1.07419	3.95835	-8.30112	1.61448e-07	1.04196e-06	6.88577	365	292	302	414	490	428	737	888	663	1229	804	976	3.54338	3.1258	3.24257	3.57776	3.57632	3.17118	4.37698	4.41097	4.3258	4.83225	4.46332	4.85387
ENSMUSG00000024558.12	Mapk4	mitogen-activated protein kinase 4	18	-1.07405	-0.35525	-4.38202	0.000371397	0.000991394	0.0948544	18	13	24	14	24	22	45	50	35	46	37	44	-0.760894	-1.31161	-0.383512	-1.25948	-0.747081	-1.08011	0.358274	0.273955	0.101599	0.107548	0.0401888	0.398126
ENSMUSG00000072421.4	Gm10357	predicted gene 10357	13	-1.0728	-1.19166	-3.74462	0.0015169	0.00350587	-1.10486	7	9	11	10	11	17	19	31	17	27	24	23	-2.06346	-1.81857	-1.47466	-1.72515	-1.83823	-1.44268	-0.864119	-0.406977	-0.918865	-0.650251	-0.57392	-0.523018
ENSMUSG00000039349.5	C130074G19Rik	RIKEN cDNA C130074G19 gene	1	-1.07159	0.348189	-4.37814	0.000374572	0.000998971	-0.0250767	22	35	24	37	46	63	54	81	59	65	76	37	-0.478494	0.0832544	-0.383512	0.111354	0.177368	0.416718	0.618663	0.964471	0.84667	0.601812	1.06876	0.151211
ENSMUSG00000015090.13	Ptgds	prostaglandin D2 synthase (brain)	2	-1.07057	-0.445938	-4.20037	0.00055386	0.00142018	-0.283174	15	22	15	11	15	26	43	52	31	44	37	47	-1.01615	-0.57464	-1.04403	-1.5939	-1.40759	-0.844047	0.293422	0.329989	-0.0708682	0.0441226	0.0401888	0.492248
ENSMUSG00000016942.6	Tmprss6	transmembrane serine protease 6	15	-1.06985	-1.28655	-2.37907	0.0288141	0.0489397	-3.82939	4	12	13	17	13	7	31	19	17	17	22	23	-2.80042	-1.42264	-1.24333	-0.988182	-1.6069	-2.66508	-0.172241	-1.09885	-0.918865	-1.30233	-0.696777	-0.523018
ENSMUSG00000025758.10	Plk4	polo like kinase 4	3	-1.06957	3.70998	-8.5892	9.88741e-08	6.81414e-07	7.46418	276	277	253	359	395	425	669	743	522	966	624	811	3.14079	3.04985	2.98762	3.37238	3.26574	3.16105	4.23742	4.15393	3.98114	4.48502	4.09793	4.58684
ENSMUSG00000046714.7	Foxc2	forkhead box C2	8	-1.06873	0.524531	-5.7231	2.11688e-05	7.5816e-05	2.77792	36	26	32	33	36	40	66	95	64	92	92	85	0.219478	-0.338572	0.0241459	-0.0513756	-0.171966	-0.232117	0.905761	1.19317	0.963079	1.09977	1.34275	1.34025
ENSMUSG00000062480.12	Acat3	acetyl-Coenzyme A acetyltransferase 3	17	-1.06838	0.871316	-7.22949	1.0996e-06	5.55184e-06	5.66358	40	40	44	41	42	43	96	111	91	133	105	107	0.369503	0.273357	0.477512	0.257575	0.0476	-0.129024	1.44294	1.41664	1.46755	1.62909	1.53247	1.67059
ENSMUSG00000023868.17	Pde10a	phosphodiesterase 10A	17	-1.06714	1.76279	-8.18879	1.9602e-07	1.23185e-06	7.23124	67	95	73	73	85	120	187	196	177	223	174	151	1.10647	1.51094	1.20145	1.08221	1.05606	1.34092	2.40123	2.23413	2.42353	2.37252	2.25845	2.16557
ENSMUSG00000001918.17	Slc1a5	solute carrier family 1 (neutral amino acid transporter), member 5	7	-1.06664	4.8026	-17.2888	1.53431e-12	5.00118e-11	18.6725	640	637	563	694	846	960	1382	1745	1269	1610	1561	1325	4.35271	4.24979	4.14005	4.32237	4.36358	4.33567	5.28354	5.38517	5.2619	5.22168	5.42009	5.29471
ENSMUSG00000037752.4	Xkr8	X-linked Kx blood group related 8	4	-1.06628	1.79964	-9.73808	1.54663e-08	1.37189e-07	9.80842	79	80	79	74	97	125	186	216	168	199	175	170	1.34254	1.26442	1.31466	1.1017	1.24554	1.39958	2.39351	2.37397	2.34846	2.20863	2.2667	2.33602
ENSMUSG00000019214.14	Chtf18	CTF18, chromosome transmission fidelity factor 18	17	-1.06404	3.55879	-7.11204	1.36962e-06	6.71277e-06	4.79965	293	225	202	349	389	360	552	703	446	931	593	675	3.22687	2.75049	2.66356	3.33168	3.24369	2.92189	3.96031	4.07415	3.75437	4.4318	4.02447	4.3222
ENSMUSG00000052151.12	Plpp2	phospholipid phosphatase 2	10	-1.06213	5.80924	-23.5436	8.01672e-15	5.97467e-13	23.9468	1273	1306	1214	1378	1549	1932	2877	3570	2603	3230	2972	2680	5.34424	5.285	5.24792	5.31142	5.2358	5.34429	6.34108	6.41765	6.29809	6.22593	6.34883	6.31068
ENSMUSG00000097015.2	Gm26705	predicted gene, 26705	7	-1.06144	-1.43793	-2.5628	0.0197253	0.0349811	-3.43386	3	11	10	8	15	13	11	21	23	28	18	16	-3.16299	-1.54293	-1.6059	-2.03	-1.40759	-1.81708	-1.62596	-0.957992	-0.493559	-0.598721	-0.979176	-1.03321
ENSMUSG00000051022.7	Hs3st1	heparan sulfate (glucosamine) 3-O-sulfotransferase 1	5	-1.06062	0.889602	-6.81105	2.425e-06	1.1056e-05	4.86917	46	42	37	37	44	64	100	112	86	117	100	105	0.568812	0.342898	0.230597	0.111354	0.113943	0.43926	1.50153	1.42952	1.38648	1.44491	1.46242	1.64349
ENSMUSG00000000303.12	Cdh1	cadherin 1	8	-1.05501	-0.85775	-3.56581	0.00225258	0.00500421	-1.52005	10	14	9	11	23	18	28	33	19	32	30	35	-1.57803	-1.20851	-1.75029	-1.5939	-0.807202	-1.36251	-0.316631	-0.318168	-0.762746	-0.409243	-0.257893	0.0721398
ENSMUSG00000033762.8	Recql4	RecQ protein-like 4	15	-1.05491	2.52814	-6.44044	4.98377e-06	2.10282e-05	3.76615	157	103	105	149	176	168	285	335	228	423	297	382	2.32886	1.62699	1.72288	2.10654	2.10173	1.82464	3.00783	3.00591	2.7879	3.29461	3.02812	3.50171
ENSMUSG00000039031.16	Arhgap18	Rho GTPase activating protein 18	10	-1.05133	3.82222	-13.6695	7.47589e-11	1.35049e-09	14.8689	290	320	304	394	389	478	724	836	604	901	724	764	3.21205	3.25769	3.25208	3.50642	3.24369	3.33041	4.35132	4.32396	4.19145	4.38457	4.31221	4.50077
ENSMUSG00000026589.14	Sec16b	SEC16 homolog B (S. cerevisiae)	1	-1.04865	5.71799	-26.7988	8.56757e-16	9.14141e-14	26.2748	1165	1288	1215	1139	1437	1659	2690	3267	2690	3184	2734	2630	5.21639	5.26498	5.24911	5.03672	5.12756	5.12457	6.24414	6.28971	6.34551	6.20524	6.22843	6.28351
ENSMUSG00000048402.14	Gli2	GLI-Kruppel family member GLI2	1	-1.04852	5.27396	-18.7289	3.98393e-13	1.6322e-11	19.9734	809	944	868	885	1002	1286	1932	2316	1926	2405	2283	1862	4.69054	4.81691	4.76416	4.67288	4.6076	4.75727	5.76673	5.79347	5.86362	5.80051	5.9684	5.78542
ENSMUSG00000063018.6	2010204K13Rik	RIKEN cDNA 2010204K13 gene	X	-1.0483	-0.701237	-3.33414	0.00375331	0.00787457	-2.06117	14	16	11	29	21	14	35	34	29	31	29	20	-1.11237	-1.0221	-1.47466	-0.234822	-0.935526	-1.71399	0.00022602	-0.275732	-0.165505	-0.454331	-0.305987	-0.720055
ENSMUSG00000028587.18	Orc1	origin recognition complex, subunit 1	4	-1.04527	0.5154	-5.16446	6.82711e-05	0.000217002	1.61921	35	27	30	41	39	36	78	85	55	104	76	81	0.1794	-0.285133	-0.0674846	0.257575	-0.0580102	-0.382143	1.1451	1.0336	0.746268	1.27575	1.06876	1.27112
ENSMUSG00000036334.12	Igsf10	immunoglobulin superfamily, member 10	3	-1.04409	-1.11542	-2.94949	0.00867786	0.0168018	-2.76436	8	10	12	10	24	17	21	30	21	30	24	10	-1.88288	-1.67418	-1.35437	-1.72515	-0.747081	-1.44268	-0.723256	-0.45352	-0.621883	-0.500874	-0.57392	-1.68529
ENSMUSG00000024660.9	Incenp	inner centromere protein	19	-1.04406	5.45736	-8.69855	8.23058e-08	5.8017e-07	7.19299	1047	832	828	1211	1256	1291	2157	2474	1709	3459	2337	2934	5.06239	4.63481	4.69614	5.12511	4.9334	4.76286	5.92562	5.88866	5.69121	6.32474	6.00212	6.44129
ENSMUSG00000076928.5	Trac	T cell receptor alpha constant	14	-1.04325	-0.228963	-4.42016	0.000341583	0.000919422	0.116114	24	25	19	11	25	27	62	63	38	45	35	36	-0.355637	-0.394067	-0.71282	-1.5939	-0.689366	-0.790607	0.816263	0.604428	0.218638	0.0761838	-0.0388827	0.112217
ENSMUSG00000041219.14	Arhgap11a	Rho GTPase activating protein 11A	2	-1.04312	5.18331	-7.01616	1.64081e-06	7.83479e-06	4.15928	860	699	629	1060	1152	1016	1771	2010	1338	3061	1905	2404	4.77868	4.38369	4.29984	4.93306	4.80876	4.41743	5.64123	5.58908	5.33825	6.14841	5.70732	6.15391
ENSMUSG00000032415.14	Ube2cbp	ubiquitin-conjugating enzyme E2C binding protein	9	-1.04301	-1.33378	-2.86284	0.0104549	0.0198155	-2.87351	7	9	7	17	8	17	20	21	15	30	14	21	-2.06346	-1.81857	-2.09133	-0.988182	-2.27433	-1.44268	-0.791969	-0.957992	-1.09395	-0.500874	-1.33065	-0.651343
ENSMUSG00000071335.5	Mfsd4b3-ps	major facilitator superfamily domain containing 4B3, pseudogene	10	-1.04218	0.578451	-5.50921	3.3e-05	0.000112485	2.32828	28	35	33	45	45	69	74	76	78	91	61	59	-0.137457	0.0832544	0.0678673	0.39033	0.146004	0.546974	1.06965	0.873131	1.24647	1.08409	0.753885	0.81721
ENSMUSG00000022947.8	Cbr3	carbonyl reductase 3	16	-1.03973	1.51926	-6.1902	8.19099e-06	3.27706e-05	3.50466	65	76	53	72	94	66	153	167	133	207	146	143	1.06308	1.1909	0.743245	1.06244	1.20045	0.483315	2.11257	2.00376	2.01255	2.26536	2.00613	2.0873
ENSMUSG00000054150.12	Syne3	spectrin repeat containing, nuclear envelope family member 3	12	-1.0395	2.93487	-9.44278	2.45503e-08	2.03638e-07	9.11334	180	135	166	191	234	240	379	394	345	582	445	402	2.52551	2.01566	2.38116	2.46374	2.51165	2.33793	3.41843	3.23962	3.38439	3.7545	3.61065	3.57524
ENSMUSG00000019942.13	Cdk1	cyclin-dependent kinase 1	10	-1.03927	5.65971	-11.5855	1.05928e-09	1.3348e-08	11.6913	1016	1036	1037	1393	1514	1604	2461	2830	1975	3912	2646	3138	5.01905	4.95101	5.02067	5.32703	5.20283	5.07594	6.1158	6.08258	5.89985	6.50226	6.18124	6.53825
ENSMUSG00000104682.1	Gm42636	predicted gene 42636	5	-1.03891	-0.773954	-3.26962	0.00432417	0.00896697	-2.16172	8	14	15	14	26	20	25	29	33	24	31	32	-1.88288	-1.20851	-1.04403	-1.25948	-0.63387	-1.21442	-0.477096	-0.501614	0.0179411	-0.816901	-0.21135	-0.0552395
ENSMUSG00000118138.1	Gm50322	predicted gene, 50322	19	-1.03845	-0.0628594	-4.31712	0.000428314	0.0011271	-0.0722001	22	19	19	21	34	25	44	54	44	77	44	58	-0.478494	-0.78109	-0.71282	-0.6912	-0.253266	-0.899542	0.326212	0.383927	0.427585	0.844514	0.287104	0.792757
ENSMUSG00000031934.14	Panx1	pannexin 1	9	-1.03841	1.27205	-6.59017	3.717e-06	1.61577e-05	4.35628	50	67	50	46	85	79	119	145	127	138	131	106	0.687865	1.01032	0.65999	0.421694	1.05606	0.740916	1.75135	1.80062	1.94621	1.68213	1.85029	1.6571
ENSMUSG00000024998.17	Plce1	phospholipase C, epsilon 1	19	-1.03799	5.52076	-17.1115	1.82397e-12	5.805e-11	18.3428	932	1064	1088	1118	1311	1615	2100	2785	2340	2888	2415	2130	4.89461	4.98947	5.0899	5.00988	4.99521	5.0858	5.887	6.05946	6.14445	6.06449	6.04948	5.97937
ENSMUSG00000020178.6	Adora2a	adenosine A2a receptor	10	-1.0356	0.0990219	-4.04993	0.000772017	0.00191628	-0.704713	23	22	28	26	27	39	62	60	50	80	62	32	-0.415758	-0.57464	-0.165332	-0.389544	-0.580431	-0.268186	0.816263	0.534606	0.610063	0.899306	0.777154	-0.0552395
ENSMUSG00000030257.16	Srgap3	SLIT-ROBO Rho GTPase activating protein 3	6	-1.03472	5.6105	-18.3828	5.46048e-13	2.09711e-11	19.5824	1032	1125	1156	1116	1495	1674	2393	2834	2500	3109	2509	2210	5.04158	5.06986	5.17733	5.0073	5.18462	5.13755	6.07538	6.08462	6.23985	6.17086	6.10455	6.03255
ENSMUSG00000024642.17	Tle4	transducin-like enhancer of split 4	19	-1.03419	2.28055	-9.27413	3.21079e-08	2.56155e-07	8.97054	108	105	116	125	115	132	268	288	214	317	283	268	1.7912	1.65461	1.86596	1.85408	1.48996	1.47788	2.91926	2.78817	2.69669	2.879	2.95858	2.99117
ENSMUSG00000048337.3	Npy4r	neuropeptide Y receptor Y4	14	-1.03359	3.58337	-16.3259	4.00294e-12	1.16143e-10	17.9296	265	277	263	310	356	418	602	696	582	754	585	538	3.08222	3.04985	3.04344	3.16098	3.11597	3.13712	4.0853	4.05972	4.13797	4.12777	4.0049	3.9952
ENSMUSG00000035112.17	Wnk4	WNK lysine deficient protein kinase 4	11	-1.03216	1.20646	-7.28304	9.95459e-07	5.0839e-06	5.68311	54	61	54	55	55	72	123	140	134	119	123	96	0.797837	0.876022	0.769962	0.676951	0.432625	0.607942	1.79885	1.75017	2.02331	1.46926	1.75974	1.51485
ENSMUSG00000029851.5	Tcaf2	TRPM8 channel-associated factor 2	6	-1.0287	4.06354	-18.0821	7.21284e-13	2.66104e-11	19.6015	376	391	362	407	459	521	817	1049	765	1101	907	828	3.58616	3.54638	3.50362	3.55319	3.48213	3.45456	4.52555	4.65123	4.53211	4.67364	4.63712	4.61675
ENSMUSG00000045312.12	Lhfpl2	lipoma HMGIC fusion partner-like 2	13	-1.02869	3.30386	-12.8634	1.99937e-10	3.19797e-09	13.9678	233	201	216	273	301	325	481	594	434	611	504	487	2.89693	2.58814	2.76	2.97793	2.87422	2.77455	3.76187	3.83128	3.71506	3.8246	3.79008	3.85165
ENSMUSG00000045629.8	Sh3tc2	SH3 domain and tetratricopeptide repeats 2	18	-1.02801	3.64506	-14.6335	2.45244e-11	5.24771e-10	16.0467	271	319	261	304	398	408	640	715	621	734	646	574	3.11446	3.25318	3.03245	3.13283	3.27664	3.10223	4.17353	4.09855	4.23146	4.08901	4.14788	4.08856
ENSMUSG00000029797.13	Sspo	SCO-spondin	6	-1.02755	-1.20636	-3.40655	0.00320071	0.0068184	-1.81046	6	10	12	10	12	15	17	23	26	28	21	22	-2.26991	-1.67418	-1.35437	-1.72515	-1.71793	-1.61777	-1.02024	-0.829668	-0.320228	-0.598721	-0.762365	-0.585754
ENSMUSG00000037010.7	Apln	apelin	X	-1.02567	0.354405	-4.98921	9.92883e-05	0.000304308	1.30135	22	28	26	37	46	54	60	63	55	92	53	66	-0.478494	-0.233603	-0.270301	0.111354	0.177368	0.196217	0.769342	0.604428	0.746268	1.09977	0.552837	0.977675
ENSMUSG00000022422.13	Dscc1	DNA replication and sister chromatid cohesion 1	15	-1.02487	1.37665	-4.90669	0.000118565	0.000356463	0.890657	54	59	43	87	75	79	134	130	99	230	130	143	0.797837	0.828325	0.444722	1.33375	0.876614	0.740916	1.92194	1.64365	1.58848	2.41701	1.83928	2.0873
ENSMUSG00000031673.6	Cdh11	cadherin 11	8	-1.02273	8.03917	-34.1634	1.2518e-17	3.22597e-15	30.454	5609	6406	6123	6521	7979	9093	13632	15623	12674	14898	13183	11813	7.48331	7.57883	7.58192	7.55352	7.60029	7.57865	8.58524	8.54717	8.58149	8.43127	8.49782	8.45054
ENSMUSG00000079057.4	Cyp4v3	cytochrome P450, family 4, subfamily v, polypeptide 3	8	-1.02264	4.06597	-14.1886	4.06941e-11	8.04712e-10	15.4194	328	423	416	382	526	518	841	1038	814	1014	862	768	3.3894	3.65973	3.70395	3.46185	3.6785	3.44623	4.5673	4.63603	4.62162	4.55494	4.56375	4.50829
ENSMUSG00000078452.10	Raet1d	retinoic acid early transcript delta	10	-1.02248	1.95948	-6.41916	5.19714e-06	2.18415e-05	3.87086	82	72	97	126	97	120	191	226	161	277	192	219	1.39598	1.11342	1.60911	1.86553	1.24554	1.34092	2.43168	2.43911	2.28724	2.68473	2.40008	2.70047
ENSMUSG00000019773.7	Fbxo5	F-box protein 5	10	-1.02206	3.96935	-8.54092	1.07265e-07	7.3075e-07	7.30762	355	321	295	430	480	486	773	840	631	1182	788	996	3.50336	3.26218	3.20879	3.6324	3.5466	3.35433	4.44574	4.33085	4.25449	4.77601	4.43434	4.88312
ENSMUSG00000028212.16	Ccne2	cyclin E2	4	-1.02114	2.23165	-7.02796	1.60463e-06	7.68428e-06	5.01489	114	95	81	151	164	147	228	238	200	315	235	257	1.86886	1.51094	1.35051	2.12571	2.00015	1.6326	2.68653	2.51359	2.59931	2.86989	2.69095	2.93082
ENSMUSG00000030031.14	Kbtbd8	kelch repeat and BTB (POZ) domain containing 8	6	-1.02064	-0.342291	-4.35603	0.000393206	0.00104341	0.0626315	15	18	16	23	24	41	44	38	34	43	36	32	-1.01615	-0.857039	-0.953828	-0.562876	-0.747081	-0.196928	0.326212	-0.11747	0.0603764	0.0113326	0.00119471	-0.0552395
ENSMUSG00000034906.15	Ncaph	non-SMC condensin I complex, subunit H	2	-1.02042	4.11927	-6.49313	4.49349e-06	1.91889e-05	3.4152	405	323	317	502	605	560	796	1004	615	1391	838	1105	3.69321	3.27113	3.31239	3.85551	3.88019	3.5586	4.48801	4.588	4.21747	5.01081	4.52304	5.03288
ENSMUSG00000023243.9	Kcnk5	potassium channel, subfamily K, member 5	14	-1.02016	0.302641	-4.82701	0.000140808	0.000416498	0.952055	25	25	27	40	26	40	58	64	58	79	72	74	-0.297922	-0.394067	-0.216862	0.222385	-0.63387	-0.232117	0.720844	0.62697	0.822217	0.881272	0.991279	1.14156
ENSMUSG00000042489.15	Clspn	claspin	4	-1.01914	3.33375	-6.95763	1.83323e-06	8.62766e-06	4.56081	246	189	190	324	294	286	474	543	414	766	523	627	2.9751	2.49956	2.57543	3.22461	2.84033	2.59042	3.74074	3.70188	3.64708	4.15053	3.84342	4.21586
ENSMUSG00000062248.5	Cks2	CDC28 protein kinase regulatory subunit 2	13	-1.01904	3.29031	-8.9105	5.79253e-08	4.27408e-07	8.13182	215	198	202	290	310	301	453	587	385	698	496	544	2.7812	2.5665	2.66356	3.06493	2.91666	2.66405	3.67544	3.81419	3.54244	4.01651	3.76702	4.01118
ENSMUSG00000006585.3	Cdt1	chromatin licensing and DNA replication factor 1	8	-1.01888	4.28499	-12.9376	1.8225e-10	2.94118e-09	13.842	443	435	357	535	597	646	980	1070	796	1333	1046	1074	3.82244	3.70004	3.48358	3.94728	3.861	3.76454	4.78785	4.67981	4.58938	4.94939	4.84273	4.99184
ENSMUSG00000021139.17	Gm20498	predicted gene 20498	12	-1.01654	-1.16936	-2.8334	0.011135	0.0209573	-2.95265	12	6	8	13	13	17	27	15	20	25	24	29	-1.32649	-2.36605	-1.91076	-1.36258	-1.6069	-1.44268	-0.368161	-1.43006	-0.690596	-0.759186	-0.57392	-0.194964
ENSMUSG00000020882.17	Cacnb1	calcium channel, voltage-dependent, beta 1 subunit	11	-1.01533	2.49067	-8.409	1.34199e-07	8.8655e-07	7.43796	127	135	133	104	152	205	324	311	280	371	297	249	2.02401	2.01566	2.06247	1.58989	1.89087	2.11103	3.19255	2.89883	3.08371	3.10561	3.02812	2.88529
ENSMUSG00000034206.15	Polq	polymerase (DNA directed), theta	16	-1.01428	1.85759	-5.84035	1.66356e-05	6.11759e-05	2.72384	102	66	65	85	121	105	160	214	151	292	190	214	1.70913	0.98879	1.0352	1.30039	1.56302	1.14913	2.17691	2.36058	2.19503	2.76068	2.38502	2.66723
ENSMUSG00000028718.16	Stil	Scl/Tal1 interrupting locus	4	-1.01212	2.35998	-6.20923	7.88504e-06	3.16919e-05	3.3522	111	109	96	142	164	159	236	281	210	385	241	346	1.83055	1.70829	1.59424	2.03735	2.00015	1.74545	2.73618	2.75273	2.66953	3.15898	2.72725	3.3591
ENSMUSG00000026429.9	Ube2t	ubiquitin-conjugating enzyme E2T	1	-1.01121	1.73091	-5.37688	4.35514e-05	0.000144435	1.79665	80	67	57	96	97	93	134	192	141	269	171	228	1.36057	1.01032	0.847268	1.47499	1.24554	0.974927	1.92194	2.20446	2.09651	2.64253	2.23343	2.75844
ENSMUSG00000027353.14	Mcm8	minichromosome maintenance 8 homologous recombination repair factor	2	-1.01003	2.67871	-8.37125	1.43142e-07	9.38938e-07	7.37325	144	118	135	188	218	212	280	381	250	452	333	343	2.20458	1.82225	2.08393	2.44096	2.4097	2.15935	2.98234	3.19128	2.92052	3.39016	3.19291	3.34656
ENSMUSG00000073705.10	Cenps	centromere protein S	4	-1.00937	0.868062	-4.36675	0.000384056	0.00102187	-0.136054	33	33	39	55	70	57	95	91	59	146	89	119	0.0957423	-0.000403498	0.305559	0.676951	0.77776	0.273523	1.42791	1.13144	0.84667	1.76315	1.29519	1.82326
ENSMUSG00000052371.5	Hoxd3os1	homeobox D3, opposite strand 1	2	-1.00869	-0.990147	-2.86174	0.0104795	0.0198597	-2.97494	9	9	18	10	10	27	27	29	24	34	16	27	-1.72242	-1.81857	-0.788769	-1.72515	-1.96947	-0.790607	-0.368161	-0.501614	-0.433438	-0.323086	-1.14424	-0.296248
ENSMUSG00000031767.13	Nudt7	nudix (nucleoside diphosphate linked moiety X)-type motif 7	8	-1.00691	2.37468	-9.70778	1.62096e-08	1.42674e-07	9.64183	99	131	134	139	167	176	261	314	255	295	219	227	1.66628	1.97243	2.07324	2.00666	2.02623	1.89156	2.88115	2.91266	2.94903	2.7754	2.58945	2.75212
ENSMUSG00000067212.8	H2-T23	histocompatibility 2, T region locus 23	17	-1.00618	3.01703	-9.28842	3.13819e-08	2.51173e-07	8.79421	219	162	195	172	229	257	460	472	376	498	385	420	2.80773	2.2778	2.6128	2.31299	2.48056	2.43646	3.69754	3.49991	3.50836	3.52984	3.40196	3.63835
ENSMUSG00000024803.9	Ankrd1	ankyrin repeat domain 1 (cardiac muscle)	19	-1.00551	6.79645	-22.8279	1.3629e-14	9.48972e-13	23.2655	2654	2586	2392	2832	3204	3522	5719	6714	5044	7038	5722	5160	6.40388	6.27029	6.22608	6.3504	6.28409	6.21042	7.33215	7.32881	7.25235	7.34944	7.2938	7.25569
ENSMUSG00000090793.2	Gm6650	predicted gene 6650	5	-1.00521	-0.941991	-3.38529	0.00335402	0.0071174	-1.91254	13	12	10	13	16	17	33	24	26	36	17	24	-1.21546	-1.42264	-1.6059	-1.36258	-1.3174	-1.44268	-0.0834319	-0.769547	-0.320228	-0.241786	-1.05935	-0.462898
ENSMUSG00000075266.5	Cenpw	centromere protein W	10	-1.0047	1.67826	-6.15325	8.82079e-06	3.49097e-05	3.39297	74	66	74	67	97	95	178	184	130	225	151	201	1.24882	0.98879	1.22095	0.959351	1.24554	1.00546	2.33026	2.14322	1.97976	2.38537	2.05454	2.57703
ENSMUSG00000097440.2	Gm6277	predicted gene 6277	18	-1.00395	-0.4933	-4.28681	0.000457843	0.00119716	-0.0923517	18	19	14	16	17	14	37	41	40	51	42	32	-0.760894	-0.78109	-1.14024	-1.07307	-1.23251	-1.71399	0.0792976	-0.00921745	0.291702	0.25489	0.220761	-0.0552395
ENSMUSG00000108732.1	2310043P16Rik	RIKEN cDNA 2310043P16 gene	7	-1.00345	2.03537	-7.85354	3.53206e-07	2.03749e-06	6.57233	89	89	103	92	112	154	229	221	194	226	230	194	1.51347	1.41732	1.69527	1.41392	1.45199	1.6995	2.69283	2.40691	2.55548	2.39176	2.65999	2.52602
ENSMUSG00000031133.12	Arhgef6	Rac/Cdc42 guanine nucleotide exchange factor (GEF) 6	X	-1.00187	0.138285	-4.65092	0.000206305	0.000586038	0.575312	34	21	24	27	39	31	56	64	58	52	54	49	0.138178	-0.640228	-0.383512	-0.336105	-0.0580102	-0.594687	0.670658	0.62697	0.822217	0.282635	0.579554	0.551749
ENSMUSG00000028979.17	Masp2	mannan-binding lectin serine peptidase 2	4	-1.00151	0.777955	-5.71706	2.14341e-05	7.66923e-05	2.67839	36	43	49	43	55	53	106	103	84	69	79	73	0.219478	0.376451	0.631135	0.325479	0.432625	0.1695	1.58519	1.30923	1.35273	0.68733	1.12425	1.12206
ENSMUSG00000027692.16	Tnik	TRAF2 and NCK interacting kinase	3	-1.00054	3.53942	-9.32714	2.94997e-08	2.38165e-07	8.70242	220	314	325	241	325	375	555	754	635	693	603	488	2.81429	3.23042	3.34829	2.79841	2.98472	2.9807	3.96812	4.17512	4.2636	4.00614	4.04858	3.85461
ENSMUSG00000030319.8	Cand2	cullin-associated and neddylation-dissociated 2 (putative)	6	-0.999734	3.91261	-14.7988	2.03843e-11	4.56677e-10	16.1865	319	371	314	343	468	563	724	864	699	955	805	708	3.34933	3.47073	3.29869	3.3067	3.51011	3.5663	4.35132	4.37147	4.40203	4.4685	4.46511	4.39102
ENSMUSG00000050107.2	Haspin	histone H3 associated protein kinase	11	-0.997626	1.61804	-4.49468	0.000290134	0.000796552	-0.0815433	72	58	59	97	101	73	153	156	121	271	152	187	1.20956	0.803872	0.896596	1.48987	1.30354	0.627705	2.11257	1.90576	1.87666	2.6532	2.06404	2.47314
ENSMUSG00000021751.13	Acox2	acyl-Coenzyme A oxidase 2, branched chain	14	-0.997084	0.905752	-6.01702	1.16088e-05	4.43739e-05	3.29118	43	44	41	38	45	60	96	94	106	125	103	103	0.472597	0.409241	0.376818	0.149322	0.146004	0.346896	1.44294	1.17799	1.68656	1.53993	1.50486	1.61588
ENSMUSG00000090659.9	Zfp493	zinc finger protein 493	13	-0.99689	0.698377	-4.78321	0.000154803	0.000454092	0.735135	40	34	41	25	52	43	77	97	89	88	98	99	0.369503	0.0420318	0.376818	-0.445039	0.352455	-0.129024	1.1266	1.22307	1.43567	1.03599	1.43342	1.55902
ENSMUSG00000001864.13	Aif1l	allograft inflammatory factor 1-like	2	-0.994773	2.07311	-8.71225	8.04449e-08	5.69488e-07	8.08278	99	96	88	126	140	140	218	237	189	256	185	184	1.66628	1.52596	1.46938	1.86553	1.77264	1.56246	2.62197	2.50753	2.51791	2.5712	2.34665	2.44987
ENSMUSG00000112532.1	Gm36283	predicted gene, 36283	10	-0.993855	2.05093	-7.28881	9.8487e-07	5.03676e-06	5.52635	81	111	90	91	162	141	202	253	184	243	188	202	1.37838	1.73441	1.50162	1.39824	1.9825	1.57269	2.51226	2.60159	2.47933	2.49617	2.36979	2.58417
ENSMUSG00000026069.15	Il1rl1	interleukin 1 receptor-like 1	1	-0.989704	2.02572	-6.46355	4.76228e-06	2.02087e-05	3.93494	91	102	76	112	129	150	226	225	160	228	179	233	1.54535	1.61299	1.25917	1.69632	1.65502	1.66165	2.67385	2.43273	2.27828	2.40444	2.29921	2.78967
ENSMUSG00000100826.6	Snhg14	small nucleolar RNA host gene 14	7	-0.986896	2.67456	-9.67956	1.69359e-08	1.48187e-07	9.51365	143	166	152	134	202	180	312	409	323	352	329	316	2.19456	2.31289	2.25444	1.954	2.29999	1.92389	3.13819	3.29346	3.28947	3.02987	3.1755	3.22845
ENSMUSG00000112847.1	Gm47573	predicted gene, 47573	10	-0.986515	-0.111131	-3.29603	0.0040808	0.00850273	-2.28591	18	24	25	16	29	21	31	63	66	49	57	51	-0.760894	-0.451783	-0.325797	-1.07307	-0.479148	-1.1457	-0.172241	0.604428	1.00713	0.197746	0.65686	0.608893
ENSMUSG00000032593.5	Amigo3	adhesion molecule with Ig like domain 3	9	-0.986072	0.28636	-5.39957	4.15222e-05	0.000138571	2.14531	28	32	23	38	40	48	61	73	54	68	54	42	-0.137457	-0.0441249	-0.443633	0.149322	-0.0219409	0.0279457	0.792993	0.815415	0.720036	0.666421	0.579554	0.331784
ENSMUSG00000075334.2	Rprm	reprimo, TP53 dependent G2 arrest mediator candidate	2	-0.98447	0.284611	-4.97313	0.000102776	0.000313783	1.25214	31	21	30	32	35	40	64	62	58	81	60	56	0.00693306	-0.640228	-0.0674846	-0.095097	-0.212044	-0.232117	0.861706	0.581527	0.822217	0.917117	0.730233	0.742572
ENSMUSG00000019256.17	Ahr	aryl-hydrocarbon receptor	12	-0.984027	5.02893	-20.8359	6.50742e-14	3.50951e-12	21.8967	708	775	812	834	916	1117	1672	1973	1526	1868	1669	1453	4.49828	4.53249	4.668	4.5873	4.4782	4.55409	5.55827	5.56228	5.52786	5.43605	5.51657	5.42771
ENSMUSG00000037106.8	Fer1l6	fer-1-like 6 (C. elegans)	15	-0.982861	-0.401544	-3.67772	0.00175889	0.00399604	-1.39421	11	21	21	17	18	27	39	44	34	63	34	33	-1.44678	-0.640228	-0.571957	-0.988182	-1.15234	-0.790607	0.15426	0.0914765	0.0603764	0.557074	-0.0801054	-0.0115182
ENSMUSG00000094786.1	Gm14403	predicted gene 14403	2	-0.981297	1.87468	-7.55307	6.06286e-07	3.28289e-06	6.07074	79	78	88	88	110	146	156	222	176	217	174	190	1.34254	1.22813	1.46938	1.35014	1.42611	1.62279	2.1405	2.4134	2.41538	2.33326	2.25845	2.49604
ENSMUSG00000017412.15	Cacnb4	calcium channel, voltage-dependent, beta 4 subunit	2	-0.981252	-0.730104	-2.83734	0.0110417	0.0208191	-3.07503	16	7	23	15	14	30	25	41	29	31	32	21	-0.925953	-2.1596	-0.443633	-1.16327	-1.50381	-0.64123	-0.477096	-0.00921745	-0.165505	-0.454331	-0.166262	-0.651343
ENSMUSG00000085936.7	2610307P16Rik	RIKEN cDNA 2610307P16 gene	13	-0.981052	-0.184695	-3.77404	0.00142129	0.00330913	-1.21225	17	26	14	17	22	33	39	44	44	76	59	40	-0.841064	-0.338572	-1.14024	-0.988182	-0.869938	-0.505878	0.15426	0.0914765	0.427585	0.825777	0.706188	0.262243
ENSMUSG00000017002.14	Slpi	secretory leukocyte peptidase inhibitor	2	-0.980507	1.5854	-5.7806	1.8805e-05	6.82233e-05	2.64424	66	65	73	85	80	119	178	151	135	194	151	111	1.08494	0.96693	1.20145	1.30039	0.969126	1.3289	2.33026	1.85892	2.034	2.17202	2.05454	1.72329
ENSMUSG00000037447.16	Arid5a	AT rich interactive domain 5A (MRF1-like)	1	-0.980363	2.30201	-10.3049	6.5459e-09	6.4938e-08	10.5901	109	121	111	128	157	154	260	280	229	287	237	231	1.80444	1.85832	1.80268	1.88816	1.93742	1.6995	2.87562	2.7476	2.7942	2.73581	2.70315	2.77726
ENSMUSG00000028832.11	Stmn1	stathmin 1	4	-0.978259	4.711	-9.86758	1.26684e-08	1.15837e-07	9.32069	598	543	511	763	775	807	1253	1477	987	1929	1414	1559	4.25486	4.01964	4.00037	4.45902	4.23719	4.08535	5.14223	5.14469	4.89949	5.4824	5.27745	5.52926
ENSMUSG00000026068.11	Il18rap	interleukin 18 receptor accessory protein	1	-0.977386	0.927713	-4.04527	0.000779996	0.0019335	-0.870514	54	33	32	64	70	65	103	84	76	132	78	108	0.797837	-0.000403498	0.0241459	0.893762	0.77776	0.461456	1.54397	1.01662	1.20924	1.61824	1.10599	1.68394
ENSMUSG00000034308.13	Sdr42e1	short chain dehydrogenase/reductase family 42E, member 1	8	-0.972438	0.951057	-7.09219	1.42168e-06	6.9273e-06	5.38809	43	49	44	49	53	60	102	111	93	112	101	86	0.472597	0.562864	0.477512	0.511892	0.379676	0.346896	1.52996	1.41664	1.49875	1.38217	1.47671	1.35702
ENSMUSG00000104273.1	A530064N14Rik	RIKEN cDNA A530064N14 gene	9	-0.971729	-0.538254	-3.5795	0.00218547	0.00487286	-1.55975	8	19	20	21	23	25	30	39	31	38	32	32	-1.88288	-0.78109	-0.64067	-0.6912	-0.807202	-0.899542	-0.218784	-0.0804761	-0.0708682	-0.164824	-0.166262	-0.0552395
ENSMUSG00000046546.3	Fam43a	family with sequence similarity 43, member A	16	-0.971409	4.87936	-17.4483	1.31508e-12	4.3342e-11	18.8003	736	703	647	661	862	985	1454	1788	1415	1695	1572	1356	4.55419	4.39191	4.34051	4.25213	4.39059	4.37274	5.35679	5.42028	5.41895	5.29588	5.43021	5.32807
ENSMUSG00000072660.5	Gm6288	predicted gene 6288	6	-0.969431	-1.09969	-3.12041	0.00599126	0.0120369	-2.44844	11	13	10	7	14	18	19	30	30	33	20	15	-1.44678	-1.31161	-1.6059	-2.21057	-1.50381	-1.36251	-0.864119	-0.45352	-0.117411	-0.365522	-0.831078	-1.12341
ENSMUSG00000027313.3	Chac1	ChaC, cation transport regulator 1	2	-0.963794	3.63684	-9.76706	1.47884e-08	1.32205e-07	9.42067	319	283	251	398	376	409	642	695	551	666	613	578	3.34933	3.08071	2.97619	3.52097	3.19472	3.10575	4.17803	4.05765	4.05907	3.94885	4.07229	4.09857
ENSMUSG00000039007.10	Cpq	carboxypeptidase Q	15	-0.963574	5.91238	-24.6254	3.69707e-15	3.04618e-13	24.7352	1276	1508	1395	1565	1831	2134	2999	3524	2758	3407	3091	2680	5.34763	5.49241	5.44834	5.49494	5.47702	5.48772	6.40099	6.39895	6.38152	6.30289	6.40546	6.31068
ENSMUSG00000030616.16	Sytl2	synaptotagmin-like 2	7	-0.963469	2.77779	-7.55202	6.07448e-07	3.28758e-06	5.82139	122	158	197	152	190	272	345	377	322	426	329	358	1.96629	2.24185	2.62749	2.1352	2.21186	2.51815	3.28302	3.17608	3.28501	3.30479	3.1755	3.40822
ENSMUSG00000026304.13	Rab17	RAB17, member RAS oncogene family	1	-0.962124	0.448434	-5.006	9.57751e-05	0.000294758	1.27349	34	31	31	23	38	53	66	78	71	89	76	58	0.138178	-0.0892128	-0.020942	-0.562876	-0.0950044	0.1695	0.905761	0.910364	1.11172	1.0522	1.06876	0.792757
ENSMUSG00000037887.11	Dusp8	dual specificity phosphatase 8	7	-0.961324	2.46747	-8.28628	1.65622e-07	1.06474e-06	7.24261	154	125	105	137	150	205	281	326	236	340	273	276	2.30112	1.90505	1.72288	1.98582	1.87183	2.11103	2.98747	2.96668	2.83755	2.9799	2.90677	3.03353
ENSMUSG00000035835.14	Plppr3	phospholipid phosphatase related 3	10	-0.961138	-0.446081	-3.10838	0.00615017	0.0123261	-2.55719	20	22	8	20	25	46	37	37	30	37	34	27	-0.612795	-0.57464	-1.91076	-0.759913	-0.689366	-0.0328083	0.0792976	-0.155438	-0.117411	-0.202792	-0.0801054	-0.296248
ENSMUSG00000044788.10	Fads6	fatty acid desaturase domain family, member 6	11	-0.960101	-0.579603	-3.71138	0.0016327	0.00374448	-1.3031	16	16	16	13	21	22	37	48	25	30	40	28	-0.925953	-1.0221	-0.953828	-1.36258	-0.935526	-1.08011	0.0792976	0.215656	-0.375723	-0.500874	0.15122	-0.244717
ENSMUSG00000027412.12	Lpin3	lipin 3	2	-0.959889	0.564145	-5.23107	5.92627e-05	0.000191164	1.69714	39	43	33	27	41	25	76	101	79	100	79	78	0.333434	0.376451	0.0678673	-0.336105	0.0132485	-0.899542	1.10787	1.28108	1.26473	1.21944	1.12425	1.21701
ENSMUSG00000028943.18	Espn	espin	4	-0.95798	0.129012	-4.5332	0.000266696	0.000738356	0.345036	24	29	20	20	35	36	46	60	57	74	68	53	-0.355637	-0.18385	-0.64067	-0.759913	-0.212044	-0.382143	0.389638	0.534606	0.797342	0.787558	0.909402	0.66386
ENSMUSG00000032860.5	P2ry2	purinergic receptor P2Y, G-protein coupled 2	7	-0.957789	1.38048	-6.15457	8.79756e-06	3.48495e-05	3.47573	63	58	53	52	92	95	121	153	112	185	134	119	1.01834	0.803872	0.743245	0.596781	1.16959	1.00546	1.77529	1.87784	1.76563	2.10366	1.88283	1.82326
ENSMUSG00000044645.8	Gm7334	predicted gene 7334	17	-0.956795	-0.131059	-3.33556	0.00374157	0.00785681	-2.16823	24	13	26	28	32	27	39	50	46	49	34	56	-0.355637	-1.31161	-0.270301	-0.284575	-0.339423	-0.790607	0.15426	0.273955	0.491011	0.197746	-0.0801054	0.742572
ENSMUSG00000072980.3	Oip5	Opa interacting protein 5	2	-0.95538	2.19797	-5.89825	1.47789e-05	5.50581e-05	2.74955	106	93	93	140	139	120	221	255	171	318	252	301	1.76436	1.4804	1.54867	2.01696	1.76233	1.34092	2.64164	2.61292	2.37392	2.88354	2.79151	3.15841
ENSMUSG00000045107.5	Saysd1	SAYSVFN motif domain containing 1	14	-0.954951	2.15241	-9.11439	4.15284e-08	3.19123e-07	8.71883	99	112	112	103	115	135	248	268	200	246	231	227	1.66628	1.74729	1.81556	1.57602	1.48996	1.51018	2.80758	2.68452	2.59931	2.51383	2.66624	2.75212
ENSMUSG00000022610.10	Mapk12	mitogen-activated protein kinase 12	15	-0.952661	2.20937	-9.22748	3.46021e-08	2.72825e-07	8.8934	110	126	100	95	110	141	222	281	239	287	270	232	1.81756	1.9165	1.65283	1.45996	1.42611	1.57269	2.64814	2.75273	2.85573	2.73581	2.89085	2.78348
ENSMUSG00000030254.16	Rad18	RAD18 E3 ubiquitin protein ligase	6	-0.950317	3.68937	-9.0666	4.48773e-08	3.40622e-07	8.26834	300	287	268	404	369	412	639	701	543	870	610	681	3.26087	3.10093	3.07056	3.54253	3.16764	3.11628	4.17128	4.07004	4.03799	4.33409	4.06522	4.33496
ENSMUSG00000039910.10	Cited2	Cbp/p300-interacting transactivator, with Glu/Asp-rich carboxy-terminal domain, 2	10	-0.949797	7.23327	-22.8304	1.36028e-14	9.48972e-13	23.2224	3665	3633	3376	3604	4348	5090	7328	9063	7119	9066	7938	6552	6.86945	6.76065	6.72309	6.69812	6.72451	6.74162	7.68978	7.7616	7.74941	7.71472	7.76602	7.60022
ENSMUSG00000030641.10	Ddias	DNA damage-induced apoptosis suppressor	7	-0.949578	3.05182	-7.91829	3.14878e-07	1.85463e-06	6.44624	182	200	155	252	256	296	423	461	302	564	398	432	2.54141	2.58097	2.28255	2.86267	2.64102	2.63992	3.5767	3.46593	3.19264	3.70922	3.44981	3.67895
ENSMUSG00000059588.13	Calcrl	calcitonin receptor-like	2	-0.947084	-0.166543	-4.26693	0.000478325	0.001245	-0.1744	21	18	21	23	26	26	54	42	39	54	47	44	-0.544082	-0.857039	-0.571957	-0.562876	-0.63387	-0.844047	0.618663	0.0251341	0.255633	0.336573	0.381226	0.398126
ENSMUSG00000084910.1	C630043F03Rik	RIKEN cDNA C630043F03 gene	4	-0.946462	-1.4294	-2.63671	0.0168977	0.0305157	-3.34276	7	12	8	16	16	9	22	17	22	18	11	10	-2.06346	-1.42264	-1.91076	-1.07307	-1.3174	-2.32404	-0.657668	-1.25497	-0.556295	-1.22216	-1.66507	-1.68529
ENSMUSG00000038456.9	Dennd2a	DENN/MADD domain containing 2A	6	-0.945986	4.3133	-20.4699	8.80452e-14	4.53402e-12	21.7224	444	470	453	489	618	697	977	1127	899	1188	1014	946	3.82569	3.81156	3.82674	3.8177	3.91084	3.87408	4.78343	4.75465	4.76483	4.78332	4.79792	4.80885
ENSMUSG00000003341.9	Atp8b3	ATPase, class I, type 8B, member 3	10	-0.944667	-0.895338	-3.12113	0.00598181	0.0120228	-2.45704	15	12	9	16	19	14	28	24	28	38	21	24	-1.01615	-1.42264	-1.75029	-1.07307	-1.07639	-1.71399	-0.316631	-0.769547	-0.215258	-0.164824	-0.762365	-0.462898
ENSMUSG00000057948.12	Unc13d	unc-13 homolog D	11	-0.944573	0.717038	-4.88346	0.00012465	0.000373397	0.959281	53	30	34	44	61	58	73	95	82	90	68	71	0.77112	-0.135755	0.110303	0.358269	0.580724	0.298398	1.05015	1.19317	1.31817	1.06824	0.909402	1.08226
ENSMUSG00000030346.16	Rad51ap1	RAD51 associated protein 1	6	-0.944539	2.97158	-7.21431	1.13115e-06	5.69065e-06	5.16919	181	158	148	233	245	214	347	409	309	629	450	491	2.53348	2.24185	2.2161	2.74981	2.57779	2.17287	3.29135	3.29346	3.22565	3.86645	3.62675	3.86344
ENSMUSG00000114172.1	Gm36298	predicted gene, 36298	13	-0.943808	1.08396	-5.78694	1.85616e-05	6.74227e-05	2.79203	47	51	44	60	84	76	85	124	106	122	89	92	0.599509	0.620008	0.477512	0.801398	1.03909	0.685421	1.26833	1.57575	1.68656	1.50503	1.29519	1.45377
ENSMUSG00000000037.17	Scml2	Scm polycomb group protein like 2	X	-0.943612	0.0220084	-3.83124	0.00125229	0.00295556	-1.1506	20	22	27	32	29	27	65	52	38	56	50	56	-0.612795	-0.57464	-0.216862	-0.095097	-0.479148	-0.790607	0.883902	0.329989	0.218638	0.388568	0.469582	0.742572
ENSMUSG00000003849.8	Nqo1	NAD(P)H dehydrogenase, quinone 1	8	-0.941205	3.46002	-11.3699	1.42347e-09	1.71498e-08	11.8915	267	269	225	271	310	373	580	629	457	721	549	552	3.09305	3.00765	2.81876	2.96734	2.91666	2.973	4.03163	3.91381	3.78948	4.06324	3.91335	4.03222
ENSMUSG00000060988.12	Galnt13	polypeptide N-acetylgalactosaminyltransferase 13	2	-0.937702	2.43508	-7.31958	9.30323e-07	4.78752e-06	5.48689	108	141	117	138	173	184	254	265	285	359	253	264	1.7912	2.07817	1.8783	1.99628	2.077	1.95551	2.842	2.66831	3.1092	3.05824	2.79721	2.96952
ENSMUSG00000117042.1	2700054A10Rik	RIKEN cDNA 2700054A10 gene	17	-0.937677	-1.45848	-2.51494	0.0217891	0.0381438	-3.49853	3	10	9	13	13	18	14	16	15	17	19	21	-3.16299	-1.67418	-1.75029	-1.36258	-1.6069	-1.36251	-1.29154	-1.33986	-1.09395	-1.30233	-0.903228	-0.651343
ENSMUSG00000031558.15	Slit2	slit guidance ligand 2	5	-0.937375	5.88938	-13.986	5.14779e-11	9.95397e-10	14.7805	1226	1510	1366	1620	1686	2004	2685	3258	2994	3564	3211	2688	5.28998	5.49432	5.41805	5.54476	5.35803	5.39706	6.24145	6.28574	6.49995	6.36787	6.4604	6.31498
ENSMUSG00000060969.9	Irx1	Iroquois homeobox 1	13	-0.936135	4.8823	-16.5793	3.09535e-12	9.27416e-11	17.9133	729	708	637	721	850	1048	1529	1686	1304	1817	1517	1308	4.54042	4.40213	4.31806	4.37739	4.37038	4.46214	5.42932	5.33556	5.30113	5.39613	5.37885	5.27609
ENSMUSG00000071847.13	Apcdd1	adenomatosis polyposis coli down-regulated 1	18	-0.936107	1.8125	-6.58403	3.76177e-06	1.63298e-05	4.20872	112	70	72	82	104	125	175	199	166	208	166	166	1.84343	1.07306	1.18169	1.24886	1.34557	1.39958	2.30581	2.25599	2.33123	2.27229	2.19075	2.30177
ENSMUSG00000030041.9	M1ap	meiosis 1 associated protein	6	-0.935378	-1.41025	-2.3735	0.0291433	0.0494479	-3.75628	10	9	3	12	22	22	12	19	14	16	22	16	-1.57803	-1.81857	-3.19087	-1.47361	-0.869938	-1.08011	-1.50566	-1.09885	-1.19017	-1.38722	-0.696777	-1.03321
ENSMUSG00000096965.7	3300005D01Rik	RIKEN cDNA 3300005D01 gene	17	-0.935366	2.45843	-10.4461	5.31182e-09	5.39586e-08	10.7557	143	137	123	136	171	196	302	326	251	293	249	221	2.19456	2.0368	1.95015	1.97529	2.06027	2.04642	3.09127	2.96668	2.92627	2.76561	2.77427	2.71356
ENSMUSG00000031488.14	Rab11fip1	RAB11 family interacting protein 1 (class I)	8	-0.935115	2.24715	-8.44814	1.2554e-07	8.35672e-07	7.58432	105	118	103	117	129	186	246	270	197	277	264	219	1.75075	1.82225	1.69527	1.75905	1.65502	1.97106	2.79592	2.69523	2.57756	2.68473	2.85849	2.70047
ENSMUSG00000101795.2	Gm5835	predicted gene 5835	1	-0.935086	-2.00246	-2.65685	0.0161971	0.029363	-3.18303	6	4	6	6	6	9	11	14	11	11	12	16	-2.26991	-2.89657	-2.29778	-2.41703	-2.66135	-2.32404	-1.62596	-1.52628	-1.52459	-1.90805	-1.54477	-1.03321
ENSMUSG00000034311.3	Kif4	kinesin family member 4	X	-0.933997	3.51715	-6.5838	3.76343e-06	1.63298e-05	3.76834	274	219	223	354	371	364	521	606	425	860	560	718	3.13032	2.71158	2.80591	3.35218	3.17543	2.93781	3.877	3.86011	3.68487	4.31742	3.94194	4.41124
ENSMUSG00000046761.13	Fam83h	family with sequence similarity 83, member H	15	-0.933467	4.84535	-18.4004	5.37296e-13	2.08059e-11	19.7445	653	693	661	684	840	1026	1356	1671	1345	1749	1552	1290	4.3817	4.37126	4.37138	4.30144	4.35331	4.43155	5.25615	5.32267	5.34578	5.34112	5.41175	5.25611
ENSMUSG00000042035.11	Igsf3	immunoglobulin superfamily, member 3	3	-0.932942	4.88154	-17.063	1.91283e-12	6.02319e-11	18.4188	663	691	687	673	874	1003	1422	1628	1390	1971	1583	1364	4.40361	4.36709	4.42699	4.27807	4.41052	4.39886	5.32469	5.28507	5.39324	5.51347	5.44027	5.33655
ENSMUSG00000097745.1	AI115009	expressed sequence AI115009	3	-0.93293	3.50912	-11.2842	1.60289e-09	1.90484e-08	11.7444	227	299	290	266	344	350	547	667	555	739	565	521	2.85938	3.15992	3.18417	2.94053	3.06657	2.8813	3.94719	3.99837	4.0695	4.0988	3.95475	3.94892
ENSMUSG00000023972.10	Ptk7	PTK7 protein tyrosine kinase 7	17	-0.932029	2.41257	-9.46311	2.37739e-08	1.97974e-07	9.25277	138	115	112	138	161	201	245	313	233	313	270	249	2.1434	1.78526	1.81556	1.99628	1.9736	2.08267	2.79006	2.90806	2.81913	2.86071	2.89085	2.88529
ENSMUSG00000095193.2	Gm20939	predicted gene, 20939	17	-0.931473	0.974831	-4.71645	0.000178913	0.00051664	0.549088	42	48	41	73	60	56	90	101	96	100	111	92	0.439044	0.53342	0.376818	1.08221	0.557072	0.248212	1.35032	1.28108	1.54431	1.21944	1.61227	1.45377
ENSMUSG00000056749.7	Nfil3	nuclear factor, interleukin 3, regulated	13	-0.930555	4.18266	-13.1776	1.3546e-10	2.3092e-09	14.1435	463	417	398	491	521	688	919	1021	829	963	907	824	3.88608	3.63914	3.64021	3.82358	3.66473	3.85535	4.69518	4.61222	4.64795	4.48053	4.63712	4.60977
ENSMUSG00000072437.4	Nanos1	nanos C2HC-type zinc finger 1	19	-0.930297	2.32679	-8.60847	9.57183e-08	6.62744e-07	7.85583	119	102	112	142	149	180	212	296	216	316	256	257	1.93052	1.61299	1.81556	2.03735	1.86221	1.92389	2.5818	2.82763	2.71008	2.87445	2.81419	2.93082
ENSMUSG00000052605.12	Isoc2b	isochorismatase domain containing 2b	7	-0.926834	2.38795	-8.99876	5.01234e-08	3.74499e-07	8.47926	112	134	127	119	149	159	264	308	237	371	255	248	1.84343	2.00497	1.99613	1.7834	1.86221	1.74545	2.8976	2.88487	2.84364	3.10561	2.80855	2.87949
ENSMUSG00000020181.17	Nav3	neuron navigator 3	10	-0.926659	1.59253	-6.15605	8.77138e-06	3.47737e-05	3.43958	69	72	55	79	93	82	132	164	128	242	165	174	1.14859	1.11342	0.796194	1.19542	1.1851	0.794355	1.90033	1.97769	1.95748	2.49023	2.18206	2.36948
ENSMUSG00000022421.19	Nptxr	neuronal pentraxin receptor	15	-0.926173	5.1603	-19.7246	1.65517e-13	7.6473e-12	20.9153	780	832	812	861	1061	1295	1763	2007	1489	2235	1931	1825	4.63791	4.63481	4.668	4.63324	4.6901	4.76733	5.6347	5.58693	5.49246	5.69477	5.72688	5.75647
ENSMUSG00000020836.15	Coro6	coronin 6	11	-0.925625	2.65753	-8.57735	1.00868e-07	6.93222e-07	7.68956	161	140	151	147	190	243	298	408	274	329	301	302	2.36504	2.06793	2.24495	2.08711	2.21186	2.35581	3.07207	3.28994	3.05251	2.93252	3.04738	3.16318
ENSMUSG00000038388.14	Mpp6	membrane protein, palmitoylated 6 (MAGUK p55 subfamily member 6)	6	-0.923611	2.62909	-7.03347	1.58802e-06	7.62198e-06	4.89393	170	121	123	161	196	212	318	318	249	438	301	323	2.44328	1.85832	1.95015	2.21793	2.25659	2.15935	3.16563	2.93089	2.91475	3.34482	3.04738	3.26001
ENSMUSG00000028970.9	Abcb1b	ATP-binding cassette, sub-family B (MDR/TAP), member 1B	5	-0.92294	3.85565	-11.049	2.22782e-09	2.55932e-08	11.3368	356	334	284	398	455	497	642	858	602	947	715	729	3.50741	3.31937	3.15406	3.52097	3.46952	3.38659	4.17803	4.36142	4.18667	4.45637	4.29418	4.43316
ENSMUSG00000030446.17	Zfp273	zinc finger protein 273	13	-0.921311	1.71441	-6.95006	1.85979e-06	8.73694e-06	4.95395	77	71	83	98	98	105	153	187	159	173	148	165	1.30578	1.09338	1.38548	1.50459	1.26026	1.14913	2.11257	2.16649	2.26926	2.00718	2.02569	2.29308
ENSMUSG00000020099.8	Unc5b	unc-5 netrin receptor B	10	-0.9211	7.77915	-28.4569	3.02429e-16	3.80112e-14	27.1571	5051	5334	5046	5586	6637	7994	10580	12314	10366	12629	11245	9700	7.33215	7.31464	7.30285	7.33026	7.33463	7.39282	8.2196	8.20381	8.29149	8.1929	8.26843	8.16624
ENSMUSG00000089857.9	Zfp882	zinc finger protein 882	8	-0.920618	2.48957	-9.6409	1.79865e-08	1.55182e-07	9.51963	114	142	131	135	183	198	272	331	233	356	286	256	1.86886	2.08833	2.0407	1.96468	2.15785	2.06103	2.94059	2.98861	2.81913	3.04615	2.97376	2.92521
ENSMUSG00000037211.12	Spry1	sprouty RTK signaling antagonist 1	3	-0.92044	3.73837	-12.161	4.91401e-10	6.90802e-09	12.9143	275	340	334	372	382	497	677	748	618	746	669	544	3.13556	3.34502	3.38764	3.42363	3.21753	3.38659	4.25456	4.1636	4.22448	4.11239	4.19831	4.01118
ENSMUSG00000035109.14	Shc4	SHC (Src homology 2 domain containing) family, member 4	2	-0.920251	2.2132	-8.74115	7.66619e-08	5.45572e-07	8.08883	104	111	113	102	148	152	218	295	198	287	235	220	1.73701	1.73441	1.82833	1.56202	1.85253	1.6807	2.62197	2.82276	2.58485	2.73581	2.69095	2.70703
ENSMUSG00000015850.11	Adamtsl4	ADAMTS-like 4	3	-0.919623	4.80977	-15.2822	1.1993e-11	2.95463e-10	16.5289	582	690	644	676	843	1041	1267	1594	1270	1790	1557	1276	4.21577	4.365	4.33381	4.28448	4.35845	4.45248	5.15825	5.25463	5.26303	5.37454	5.41639	5.24037
ENSMUSG00000021569.10	Trip13	thyroid hormone receptor interactor 13	13	-0.916207	2.27908	-4.99672	9.77013e-05	0.00029994	0.805267	109	114	91	162	148	164	251	269	162	343	209	281	1.80444	1.77271	1.51748	2.22683	1.85253	1.78998	2.82489	2.68988	2.29615	2.99256	2.52218	3.05938
ENSMUSG00000021186.9	Fbln5	fibulin 5	12	-0.91608	8.62192	-23.7014	7.14589e-15	5.4349e-13	23.7982	8728	9605	9244	11126	12602	14505	18539	22586	18173	20962	19956	16554	8.12117	8.16315	8.17616	8.32425	8.25963	8.25235	9.02879	9.07892	9.1014	8.92391	9.09594	8.93733
ENSMUSG00000017146.12	Brca1	breast cancer 1, early onset	11	-0.916004	4.05416	-7.38404	8.26004e-07	4.30899e-06	5.17215	386	337	320	537	561	568	773	823	641	1168	778	984	3.62398	3.33225	3.32596	3.95266	3.77135	3.57905	4.44574	4.30137	4.27716	4.75883	4.41592	4.86564
ENSMUSG00000001435.15	Col18a1	collagen, type XVIII, alpha 1	10	-0.914932	4.48655	-19.1166	2.81588e-13	1.207e-11	20.4829	520	570	502	573	682	768	1139	1286	997	1304	1125	993	4.05341	4.08959	3.97476	4.04618	4.05289	4.01393	5.00466	4.94498	4.91402	4.91767	4.94772	4.87877
ENSMUSG00000060703.12	Cd302	CD302 antigen	2	-0.914001	3.65294	-11.9884	6.16779e-10	8.40408e-09	12.6984	271	323	306	331	313	437	617	760	557	759	662	578	3.11446	3.27113	3.26152	3.2554	2.93053	3.20117	4.12077	4.18655	4.07468	4.1373	4.18315	4.09857
ENSMUSG00000020758.15	Itgb4	integrin beta 4	11	-0.913255	-0.574197	-3.13608	0.00579016	0.0116787	-2.49157	19	15	12	22	24	24	23	42	36	25	32	32	-0.684945	-1.1123	-1.35437	-0.625612	-0.747081	-0.957257	-0.594932	0.0251341	0.141676	-0.759186	-0.166262	-0.0552395
ENSMUSG00000078902.3	Gm14443	predicted gene 14443	2	-0.912452	-1.06992	-2.8748	0.0101901	0.019378	-2.91407	11	7	14	10	12	13	16	28	25	40	33	22	-1.44678	-2.1596	-1.14024	-1.72515	-1.71793	-1.81708	-1.10513	-0.551367	-0.375723	-0.0917609	-0.122541	-0.585754
ENSMUSG00000052825.6	Gm9892	predicted gene 9892	8	-0.911535	-0.812987	-3.26728	0.00434641	0.0090068	-2.1406	13	12	9	27	26	32	26	28	20	31	16	22	-1.21546	-1.42264	-1.75029	-0.336105	-0.63387	-0.549599	-0.421601	-0.551367	-0.690596	-0.454331	-1.14424	-0.585754
ENSMUSG00000074577.9	Ripor3	RIPOR family member 3	2	-0.910969	-1.05374	-3.54086	0.00238021	0.00525468	-1.57329	13	10	11	7	7	11	24	27	23	38	37	38	-1.21546	-1.67418	-1.47466	-2.21057	-2.4549	-2.04841	-0.534811	-0.602897	-0.493559	-0.164824	0.0401888	0.189179
ENSMUSG00000027859.10	Ngf	nerve growth factor	3	-0.909913	3.35307	-9.77557	1.45952e-08	1.30871e-07	9.48867	270	237	243	268	299	330	551	605	449	646	460	414	3.10914	2.82529	2.92956	2.95131	2.86462	2.79654	3.9577	3.85773	3.76403	3.9049	3.65843	3.61762
ENSMUSG00000027189.16	Trim44	tripartite motif-containing 44	2	-0.908064	6.46939	-25.1041	2.65172e-15	2.28632e-13	25.0098	1913	2134	2142	2355	2684	3203	4191	5066	3977	5131	4290	4224	5.93165	5.99319	6.06686	6.08435	6.02865	6.07347	6.88373	6.92252	6.9095	6.89355	6.8783	6.96696
ENSMUSG00000009731.4	Kcnd1	potassium voltage-gated channel, Shal-related family, member 1	X	-0.907139	3.20324	-10.5644	4.46632e-09	4.66479e-08	10.7723	191	240	214	256	257	298	472	519	388	557	457	467	2.61085	2.8434	2.74661	2.88535	2.64664	2.64962	3.73465	3.63672	3.55362	3.69122	3.649	3.79122
ENSMUSG00000020186.7	Csrp2	cysteine and glycine-rich protein 2	10	-0.907121	4.08653	-15.1893	1.3265e-11	3.19659e-10	16.5756	417	425	372	474	559	583	833	1002	759	953	777	712	3.73529	3.66652	3.54287	3.7728	3.7662	3.61662	4.55352	4.58513	4.52076	4.46548	4.41407	4.39914
ENSMUSG00000032113.16	Chek1	checkpoint kinase 1	9	-0.906102	2.50063	-6.20934	7.88337e-06	3.16919e-05	3.2915	145	117	114	169	178	184	313	292	202	349	289	312	2.21453	1.81002	1.84098	2.28768	2.11799	1.95551	3.1428	2.80804	2.61363	3.01754	2.98879	3.21011
ENSMUSG00000026923.15	Notch1	notch 1	2	-0.905348	2.71595	-7.8068	3.83876e-07	2.1914e-06	6.31663	123	160	169	153	190	243	292	348	322	395	336	367	1.97802	2.25994	2.40692	2.14463	2.21186	2.35581	3.04277	3.06076	3.28501	3.19592	3.20583	3.44399
ENSMUSG00000047712.8	Ust	uronyl-2-sulfotransferase	10	-0.905004	4.38935	-18.5785	4.56608e-13	1.83026e-11	20.0046	501	477	498	546	661	738	1015	1186	947	1211	1035	934	3.99976	3.83286	3.96323	3.97661	4.00781	3.95649	4.83845	4.82824	4.83983	4.81097	4.82748	4.79044
ENSMUSG00000056888.11	Glipr1	GLI pathogenesis-related 1 (glioma)	10	-0.904553	-1.64958	-2.40419	0.0273732	0.0467386	-3.71707	5	5	14	9	13	9	15	22	11	14	14	14	-2.51092	-2.60706	-1.14024	-1.86954	-1.6069	-2.32404	-1.19532	-0.892404	-1.52459	-1.57363	-1.33065	-1.21963
ENSMUSG00000053889.5	Kirrel3os	kirre like nephrin family adhesion molecule 3, opposite strand	9	-0.902078	1.17142	-5.82687	1.71013e-05	6.2702e-05	2.81904	49	64	56	53	68	66	103	137	122	146	96	93	0.65901	0.944735	0.821957	0.624002	0.736241	0.483315	1.54397	1.71903	1.88849	1.76315	1.40383	1.46929
ENSMUSG00000032265.14	Tent5a	terminal nucleotidyltransferase 5A	9	-0.900655	2.14957	-7.2933	9.76706e-07	5.00018e-06	5.50045	107	108	98	156	148	163	245	242	183	221	178	183	1.77785	1.69506	1.62383	2.17255	1.85253	1.78118	2.79006	2.53758	2.47149	2.35955	2.29115	2.44203
ENSMUSG00000006235.6	Epor	erythropoietin receptor	9	-0.899522	0.477231	-4.69558	0.000187211	0.000537878	0.594422	35	28	40	39	34	37	65	86	67	94	63	65	0.1794	-0.233603	0.341628	0.186316	-0.253266	-0.343148	0.883902	1.05037	1.02867	1.13063	0.800055	0.955816
ENSMUSG00000029153.11	Ociad2	OCIA domain containing 2	5	-0.899083	3.09535	-9.98955	1.05157e-08	9.83342e-08	9.91102	198	205	202	202	276	318	446	504	342	494	439	365	2.66265	2.6165	2.66356	2.54431	2.74934	2.74318	3.653	3.59445	3.37181	3.51822	3.59109	3.43612
ENSMUSG00000020424.3	Castor1	cytosolic arginine sensor for mTORC1 subunit 1	11	-0.898675	2.64533	-8.36471	1.44755e-07	9.47002e-07	7.32454	147	159	140	174	196	232	276	393	283	328	331	241	2.23422	2.25092	2.1362	2.32962	2.25659	2.28912	2.96161	3.23596	3.09906	2.92814	3.18424	2.83827
ENSMUSG00000110148.1	5830408C22Rik	RIKEN cDNA 5830408C22 gene	8	-0.898626	-0.281083	-3.50004	0.00260466	0.00568332	-1.78829	16	14	28	25	26	27	33	52	35	42	45	37	-0.925953	-1.20851	-0.165332	-0.445039	-0.63387	-0.790607	-0.0834319	0.329989	0.101599	-0.0222199	0.319165	0.151211
ENSMUSG00000020335.13	Zfp354b	zinc finger protein 354B	11	-0.897408	0.392125	-3.9985	0.000864961	0.00212388	-0.87483	39	28	25	27	30	50	57	83	54	108	75	59	0.333434	-0.233603	-0.325797	-0.336105	-0.431054	0.0862443	0.695969	0.999447	0.720036	1.32994	1.04977	0.81721
ENSMUSG00000058966.13	Fam57b	family with sequence similarity 57, member B	7	-0.896528	0.463439	-4.60796	0.000226542	0.000638025	0.409189	30	27	47	33	36	42	64	90	62	77	75	63	-0.0396095	-0.285133	0.571634	-0.0513756	-0.171966	-0.162576	0.861706	1.11559	0.917636	0.844514	1.04977	0.911077
ENSMUSG00000042190.12	Cmklr1	chemokine-like receptor 1	5	-0.895709	-2.19816	-2.41417	0.0268199	0.0459102	-3.59177	7	3	4	6	7	7	10	13	7	12	12	9	-2.06346	-3.25914	-2.8283	-2.41703	-2.4549	-2.66508	-1.7572	-1.62937	-2.14126	-1.78775	-1.54477	-1.82968
ENSMUSG00000000409.14	Lck	lymphocyte protein tyrosine kinase	4	-0.895646	-1.26634	-2.7056	0.0146134	0.0267701	-3.21041	8	9	10	11	9	14	13	23	25	24	30	19	-1.88288	-1.81857	-1.6059	-1.5939	-2.11386	-1.71399	-1.39463	-0.829668	-0.375723	-0.816901	-0.257893	-0.792205
ENSMUSG00000003038.15	Hmgn2	high mobility group nucleosomal binding domain 2	4	-0.895142	4.49548	-10.6564	3.9068e-09	4.17147e-08	10.5842	568	518	437	633	687	734	1038	1260	916	1542	1137	1187	4.18067	3.95171	3.77492	4.18974	4.06342	3.94865	4.87076	4.91552	4.79184	5.15944	4.96302	5.1361
ENSMUSG00000023873.13	1700010I14Rik	RIKEN cDNA 1700010I14 gene	17	-0.894242	-0.917742	-3.49745	0.00261956	0.0057125	-1.67808	12	12	12	12	23	24	27	28	23	26	19	21	-1.32649	-1.42264	-1.35437	-1.47361	-0.807202	-0.957257	-0.368161	-0.551367	-0.493559	-0.70369	-0.903228	-0.651343
ENSMUSG00000034220.7	Gpc1	glypican 1	1	-0.893222	5.47032	-16.5474	3.19637e-12	9.50008e-11	17.7678	1071	1048	935	1105	1412	1560	2237	2357	1865	2695	2318	2175	5.09507	4.96762	4.87137	4.99302	5.10224	5.03583	5.97815	5.81879	5.8172	5.96473	5.99035	6.00952
ENSMUSG00000022070.7	Bora	bora, aurora kinase A activator	14	-0.891981	2.34048	-6.16909	8.54502e-06	3.40218e-05	3.25216	106	132	102	126	140	148	233	276	209	375	253	344	1.76436	1.98336	1.68126	1.86553	1.77264	1.64235	2.71776	2.72688	2.66266	3.12106	2.79721	3.35075
ENSMUSG00000020042.15	Btbd11	BTB (POZ) domain containing 11	10	-0.891798	1.46523	-5.49647	3.38903e-05	0.000115334	2.05502	62	77	66	59	89	85	148	153	134	136	170	111	0.995437	1.20963	1.05706	0.777353	1.12202	0.845885	2.0648	1.87784	2.02331	1.66115	2.225	1.72329
ENSMUSG00000042942.18	Greb1l	growth regulation by estrogen in breast cancer-like	18	-0.891779	2.86911	-10.7256	3.53468e-09	3.83769e-08	11.0857	173	186	169	209	219	246	345	415	359	421	328	309	2.46844	2.47654	2.40692	2.59334	2.41629	2.37348	3.28302	3.31445	3.4417	3.28778	3.17112	3.19619
ENSMUSG00000042029.7	Ncapg2	non-SMC condensin II complex, subunit G2	12	-0.889384	4.42441	-9.71155	1.61153e-08	1.41927e-07	9.151	460	481	420	648	687	698	940	1082	850	1567	1123	1289	3.87671	3.8449	3.71774	4.2235	4.06342	3.87615	4.72776	4.69589	4.68402	5.18264	4.94515	5.25499
ENSMUSG00000036875.15	Dna2	DNA replication helicase/nuclease 2	10	-0.887987	2.86325	-6.30357	6.53326e-06	2.67517e-05	3.36724	177	155	160	204	247	190	366	376	296	529	361	391	2.50133	2.21428	2.32821	2.55849	2.58949	2.00168	3.36815	3.17225	3.16374	3.61688	3.30922	3.53526
ENSMUSG00000031778.13	Cx3cl1	chemokine (C-X3-C motif) ligand 1	8	-0.88797	4.09333	-12.6276	2.69161e-10	4.11538e-09	13.4498	339	448	440	457	537	626	826	1011	741	911	836	744	3.43692	3.74247	3.78478	3.72016	3.70833	3.7192	4.54135	4.59802	4.48615	4.40049	4.51959	4.46252
ENSMUSG00000023345.17	Poc1a	POC1 centriolar protein A	9	-0.88791	1.74223	-5.61713	2.63585e-05	9.24823e-05	2.27861	83	82	59	89	130	104	144	183	142	194	169	187	1.41336	1.29983	0.896596	1.36635	1.66612	1.13539	2.0254	2.13538	2.10667	2.17202	2.21651	2.47314
ENSMUSG00000025909.16	Sntg1	syntrophin, gamma 1	1	-0.884001	0.291183	-3.75946	0.00146792	0.00340541	-1.38207	34	21	35	29	41	41	45	74	70	62	61	54	0.138178	-0.640228	0.151525	-0.234822	0.0132485	-0.196928	0.358274	0.834912	1.0914	0.534173	0.753885	0.690577
ENSMUSG00000036067.12	Slc2a6	solute carrier family 2 (facilitated glucose transporter), member 6	2	-0.883173	-0.193001	-3.07716	0.00658224	0.0131264	-2.65337	24	18	12	36	23	36	34	40	37	47	52	51	-0.355637	-0.857039	-1.35437	0.0723597	-0.807202	-0.382143	-0.0409966	-0.0444069	0.180671	0.138245	0.525616	0.608893
ENSMUSG00000000296.8	Tpd52l1	tumor protein D52-like 1	10	-0.882747	2.7792	-10.4862	5.00773e-09	5.15046e-08	10.7697	146	179	145	174	220	252	310	382	295	418	375	317	2.22441	2.42135	2.18665	2.32962	2.42284	2.40817	3.12893	3.19506	3.15887	3.27747	3.36404	3.23301
ENSMUSG00000034613.12	Ppm1h	protein phosphatase 1H (PP2C domain containing)	10	-0.882682	1.02453	-5.98782	1.23168e-05	4.68265e-05	3.21218	38	52	52	56	69	70	90	118	90	112	98	94	0.29644	0.647753	0.716024	0.702714	0.75715	0.567584	1.35032	1.50449	1.4517	1.38217	1.43342	1.48464
ENSMUSG00000044576.6	Garem2	GRB2 associated regulator of MAPK1 subtype 2	5	-0.881509	1.7764	-7.13604	1.30932e-06	6.44706e-06	5.29992	79	92	70	85	109	119	172	173	162	188	177	164	1.34254	1.46489	1.14133	1.30039	1.413	1.3289	2.28093	2.05453	2.29615	2.12681	2.28305	2.28434
ENSMUSG00000029910.14	Mad2l1	MAD2 mitotic arrest deficient-like 1	6	-0.881213	4.51227	-7.85823	3.50276e-07	2.0269e-06	5.92386	530	484	450	747	769	760	1035	1144	888	1610	1075	1283	4.08086	3.85386	3.81716	4.42846	4.22599	3.99884	4.86659	4.77624	4.74708	5.22168	4.88216	5.24826
ENSMUSG00000086541.8	Has2os	hyaluronan synthase 2, opposite strand	15	-0.879841	1.2894	-6.63626	3.3982e-06	1.48888e-05	4.43339	59	58	62	72	64	81	115	142	120	138	112	105	0.924471	0.803872	0.967562	1.06244	0.649436	0.776761	1.70223	1.77056	1.86474	1.68213	1.62515	1.64349
ENSMUSG00000050711.7	Scg2	secretogranin II	1	-0.878997	0.971806	-5.24984	5.69509e-05	0.000184461	1.68496	44	41	52	45	59	78	90	112	85	108	118	83	0.505387	0.308547	0.716024	0.39033	0.533027	0.722654	1.35032	1.42952	1.3697	1.32994	1.70011	1.3061
ENSMUSG00000040658.7	Dnph1	2'-deoxynucleoside 5'-phosphate N-hydrolase 1	17	-0.876912	2.42091	-7.26081	1.03739e-06	5.27261e-06	5.36098	150	120	117	131	145	164	279	319	210	366	263	271	2.26327	1.8464	1.8783	1.92145	1.82308	1.78998	2.97718	2.93542	2.66953	3.08606	2.85303	3.0072
ENSMUSG00000001504.10	Irx2	Iroquois homeobox 2	13	-0.876838	1.67693	-6.19896	8.04864e-06	3.23057e-05	3.48343	71	75	75	92	113	100	138	176	151	183	139	166	1.18952	1.17191	1.24018	1.41392	1.46476	1.07908	1.96422	2.07927	2.19503	2.08803	1.93549	2.30177
ENSMUSG00000038188.17	Scarf1	scavenger receptor class F, member 1	11	-0.876758	-0.501864	-2.83732	0.0110419	0.0208191	-3.08718	13	20	12	15	17	39	33	33	28	39	53	36	-1.21546	-0.708941	-1.35437	-1.16327	-1.23251	-0.268186	-0.0834319	-0.318168	-0.215258	-0.12783	0.552837	0.112217
ENSMUSG00000025140.15	Pycr1	pyrroline-5-carboxylate reductase 1	11	-0.876651	4.93154	-12.5663	2.91012e-10	4.38618e-09	13.1609	813	727	659	936	1024	1069	1520	1687	1374	1548	1397	1268	4.69765	4.44031	4.36701	4.75367	4.63891	4.49075	5.42081	5.33641	5.37654	5.16504	5.26	5.2313
ENSMUSG00000044367.7	Slc16a13	solute carrier family 16 (monocarboxylic acid transporters), member 13	11	-0.875686	1.36084	-6.17217	8.49229e-06	3.38497e-05	3.48886	60	70	59	75	74	78	130	158	109	126	124	122	0.948516	1.07306	0.896596	1.12094	0.857378	0.722654	1.87838	1.92408	1.72664	1.55138	1.77137	1.85903
ENSMUSG00000023031.8	Cela1	chymotrypsin-like elastase family, member 1	15	-0.874971	3.46201	-11.6395	9.84414e-10	1.25428e-08	12.2708	277	265	235	295	332	393	545	630	449	665	529	521	3.146	2.98608	2.88136	3.08955	3.01542	3.04825	3.94191	3.9161	3.76403	3.94668	3.85986	3.94892
ENSMUSG00000031438.11	Rnf128	ring finger protein 128	X	-0.870738	1.96558	-6.47429	4.66285e-06	1.98094e-05	3.98729	95	74	86	131	129	131	162	208	159	236	217	195	1.60708	1.15268	1.43641	1.92145	1.65502	1.46695	2.19477	2.31965	2.26926	2.45409	2.57624	2.53342
ENSMUSG00000022096.14	Hr	lysine demethylase and nuclear receptor corepressor	14	-0.870679	0.892699	-4.81052	0.000145919	0.000430414	0.789838	41	43	36	55	73	74	65	102	87	100	103	81	0.404693	0.376451	0.191603	0.676951	0.837881	0.647201	0.883902	1.29522	1.40306	1.21944	1.50486	1.27112
ENSMUSG00000028179.12	Cth	cystathionase (cystathionine gamma-lyase)	3	-0.870239	1.83429	-6.34067	6.06946e-06	2.50602e-05	3.72322	93	82	77	118	120	155	175	217	135	158	148	155	1.57655	1.29983	1.2779	1.77128	1.5511	1.7088	2.30581	2.38061	2.034	1.87673	2.02569	2.20316
ENSMUSG00000026586.16	Prrx1	paired related homeobox 1	1	-0.867334	6.06417	-20.7453	7.01017e-14	3.73985e-12	21.6457	1428	1717	1644	1822	2108	2491	3184	3740	3012	3654	3092	3055	5.50994	5.6796	5.68521	5.71424	5.68021	5.71083	6.48733	6.48476	6.5086	6.40385	6.40593	6.49959
ENSMUSG00000021360.16	Gcnt2	glucosaminyl (N-acetyl) transferase 2, I-branching enzyme	13	-0.866511	4.83909	-21.229	4.729e-14	2.67642e-12	22.2669	651	719	654	746	877	1028	1330	1588	1288	1705	1396	1340	4.37727	4.42436	4.35603	4.42653	4.41546	4.43436	5.22823	5.24919	5.28333	5.30437	5.25897	5.31095
ENSMUSG00000079547.4	H2-DMb1	histocompatibility 2, class II, locus Mb1	17	-0.865478	2.33876	-7.84431	3.59052e-07	2.068e-06	6.45845	120	158	104	107	148	172	258	303	225	286	255	234	1.94254	2.24185	1.70914	1.63073	1.85253	1.85849	2.8645	2.8613	2.76884	2.73078	2.80855	2.79584
ENSMUSG00000030559.8	Rab38	RAB38, member RAS oncogene family	7	-0.864243	2.70854	-9.76958	1.47309e-08	1.3177e-07	9.67399	146	150	155	194	194	261	298	348	291	393	305	292	2.22441	2.16713	2.28255	2.48616	2.24184	2.4587	3.07207	3.06076	3.1392	3.18861	3.0664	3.11469
ENSMUSG00000025001.11	Hells	helicase, lymphoid specific	19	-0.864231	4.60364	-7.38885	8.1872e-07	4.27551e-06	5.00701	597	505	511	729	864	804	1166	1257	918	1615	1091	1361	4.25245	3.91507	4.00037	4.3933	4.39393	4.07998	5.03845	4.91209	4.79499	5.22615	4.90347	5.33337
ENSMUSG00000087440.2	4930577N17Rik	RIKEN cDNA 4930577N17 gene	3	-0.86389	0.510557	-5.2143	6.14092e-05	0.000197262	1.7108	33	32	35	42	49	61	63	79	67	71	67	50	0.0957423	-0.0441249	0.151525	0.291926	0.267566	0.370547	0.839164	0.928626	1.02867	0.72826	0.888186	0.580604
ENSMUSG00000007888.15	Crlf1	cytokine receptor-like factor 1	8	-0.863662	0.120659	-2.79451	0.012099	0.0226137	-3.34819	37	22	19	28	34	29	64	62	34	83	41	70	0.258472	-0.57464	-0.71282	-0.284575	-0.253266	-0.689324	0.861706	0.581527	0.0603764	0.952093	0.18641	1.06194
ENSMUSG00000056413.16	Adap1	ArfGAP with dual PH domains 1	5	-0.862935	0.95518	-4.26094	0.000484671	0.00125865	-0.449629	39	57	41	46	51	76	107	92	86	106	128	82	0.333434	0.778997	0.376818	0.421694	0.32471	0.685421	1.59867	1.14712	1.38648	1.3031	1.81699	1.28871
ENSMUSG00000030834.7	Abcc6	ATP-binding cassette, sub-family C (CFTR/MRP), member 6	7	-0.862681	0.00652913	-3.51515	0.00251921	0.00551638	-1.86475	24	37	20	14	27	33	50	76	41	70	45	48	-0.355637	0.162326	-0.64067	-1.25948	-0.580431	-0.505878	0.50869	0.873131	0.326891	0.70794	0.319165	0.522305
ENSMUSG00000086533.2	Mypopos	Myb-related transcription factor, partner of profilin, opposite strand	7	-0.862443	0.244785	-4.15902	0.000606748	0.00154087	-0.494624	19	31	35	28	38	44	60	64	49	61	60	59	-0.684945	-0.0892128	0.151525	-0.284575	-0.0950044	-0.0962337	0.769342	0.62697	0.581209	0.510904	0.730233	0.81721
ENSMUSG00000062175.13	Tgif2	TGFB-induced factor homeobox 2	2	-0.86205	2.30804	-8.14152	2.12802e-07	1.32108e-06	7.02141	127	108	117	128	151	165	262	254	214	294	250	233	2.02401	1.69506	1.8783	1.88816	1.88138	1.79872	2.88665	2.60726	2.69669	2.77051	2.78004	2.78967
ENSMUSG00000000093.6	Tbx2	T-box 2	11	-0.859258	-0.0703916	-3.33087	0.00378036	0.00792571	-2.23699	17	26	34	16	27	41	53	67	37	47	49	34	-0.841064	-0.338572	0.110303	-1.07307	-0.580431	-0.196928	0.591946	0.692559	0.180671	0.138245	0.440727	0.0309171
ENSMUSG00000021057.15	Akap5	A kinase (PRKA) anchor protein 5	12	-0.858354	-1.25417	-3.04647	0.00703582	0.0139131	-2.60612	13	13	10	5	5	10	27	24	25	32	29	17	-1.21546	-1.31161	-1.6059	-2.65803	-2.90236	-2.17965	-0.368161	-0.769547	-0.375723	-0.409243	-0.305987	-0.948324
ENSMUSG00000024696.9	Lpxn	leupaxin	19	-0.857823	-0.644645	-3.18989	0.00514861	0.0105004	-2.3705	14	12	19	18	24	32	31	31	31	32	18	28	-1.11237	-1.42264	-0.71282	-0.908011	-0.747081	-0.549599	-0.172241	-0.406977	-0.0708682	-0.409243	-0.979176	-0.244717
ENSMUSG00000065954.11	Tacc1	transforming, acidic coiled-coil containing protein 1	8	-0.856076	5.09426	-20.8312	6.5328e-14	3.51043e-12	21.8888	764	802	823	916	1101	1211	1573	1835	1518	2024	1737	1574	4.60803	4.58186	4.6874	4.72253	4.74346	4.67061	5.47024	5.4577	5.52028	5.55174	5.57417	5.54307
ENSMUSG00000079339.7	Ifit1bl1	interferon induced protein with tetratricpeptide repeats 1B like 1	19	-0.856074	-0.28874	-3.72814	0.00157324	0.0036214	-1.34613	19	21	25	20	25	34	44	53	38	47	22	28	-0.684945	-0.640228	-0.325797	-0.759913	-0.689366	-0.463443	0.326212	0.35721	0.218638	0.138245	-0.696777	-0.244717
ENSMUSG00000020272.8	Stk10	serine/threonine kinase 10	11	-0.855694	3.73213	-13.6603	7.55796e-11	1.36199e-09	14.8696	311	301	306	374	428	469	635	720	540	792	678	624	3.31274	3.16952	3.26152	3.43136	3.38136	3.30301	4.16223	4.1086	4.03	4.19866	4.21758	4.20895
ENSMUSG00000062257.13	Opcml	opioid binding protein/cell adhesion molecule-like	9	-0.855045	-0.723936	-2.70277	0.0147011	0.0269208	-3.34254	9	20	16	7	24	20	25	39	27	39	33	32	-1.72242	-0.708941	-0.953828	-2.21057	-0.747081	-1.21442	-0.477096	-0.0804761	-0.266788	-0.12783	-0.122541	-0.0552395
ENSMUSG00000037225.13	Fgf2	fibroblast growth factor 2	3	-0.85412	3.53305	-13.3888	1.04722e-10	1.84166e-09	14.5648	271	273	290	319	358	445	531	662	526	628	551	486	3.11446	3.0289	3.18417	3.20221	3.12404	3.22731	3.9044	3.98752	3.99214	3.86416	3.91859	3.84869
ENSMUSG00000023393.15	Slc17a9	solute carrier family 17, member 9	2	-0.853923	-0.00796228	-3.4835	0.00270144	0.0058712	-1.90792	33	18	24	17	27	24	48	53	50	72	73	44	0.0957423	-0.857039	-0.383512	-0.988182	-0.580431	-0.957257	0.450392	0.35721	0.610063	0.748298	1.01104	0.398126
ENSMUSG00000027091.14	Zc3h15	zinc finger CCCH-type containing 15	2	-0.853598	6.8666	-27.3974	5.84225e-16	6.56413e-14	26.541	2747	2876	2767	3017	3661	3995	5474	6580	5231	7009	5592	5313	6.45356	6.42361	6.43615	6.44167	6.47643	6.39219	7.26899	7.29972	7.30486	7.34348	7.26065	7.29784
ENSMUSG00000022899.9	Slc15a2	solute carrier family 15 (H+/peptide transporter), member 2	16	-0.8535	0.0767785	-3.28378	0.00419199	0.00871859	-2.30868	21	18	31	25	46	31	38	54	51	76	51	56	-0.544082	-0.857039	-0.020942	-0.445039	0.177368	-0.594687	0.117265	0.383927	0.638352	0.825777	0.497871	0.742572
ENSMUSG00000018470.8	Kcnab3	potassium voltage-gated channel, shaker-related subfamily, beta member 3	11	-0.853448	-0.329239	-3.20127	0.00502208	0.0102692	-2.38373	11	22	19	29	38	38	44	32	31	42	29	30	-1.44678	-0.57464	-0.71282	-0.234822	-0.0950044	-0.305181	0.326212	-0.361889	-0.0708682	-0.0222199	-0.305987	-0.14687
ENSMUSG00000026308.8	Klhl30	kelch-like 30	1	-0.85326	3.36638	-9.66684	1.72744e-08	1.50608e-07	9.32334	216	283	244	265	350	333	529	541	458	587	528	452	2.78788	3.08071	2.93547	2.9351	3.09148	2.80958	3.89897	3.69656	3.79263	3.76683	3.85713	3.74417
ENSMUSG00000026196.7	Bard1	BRCA1 associated RING domain 1	1	-0.851791	2.25645	-4.17428	0.000586657	0.00149292	-0.975947	122	100	82	150	168	143	195	230	193	380	215	318	1.96629	1.58456	1.3681	2.11615	2.03481	1.59294	2.4615	2.46437	2.54804	3.14014	2.56291	3.23754
ENSMUSG00000026669.14	Mcm10	minichromosome maintenance 10 replication initiation factor	2	-0.851426	3.02373	-5.00328	9.63352e-05	0.000296052	0.607323	210	150	156	284	237	255	344	426	280	630	422	529	2.74733	2.16713	2.2918	3.03482	2.52999	2.42521	3.27884	3.35215	3.08371	3.86874	3.53418	3.97088
ENSMUSG00000022246.14	Rai14	retinoic acid induced 14	15	-0.851174	6.16093	-24.6003	3.76263e-15	3.06613e-13	24.6748	1726	1786	1781	1976	2315	2534	3516	4177	3201	3782	3269	2887	5.78329	5.73643	5.80065	5.83127	5.81532	5.73552	6.6304	6.64417	6.59638	6.45351	6.48622	6.418
ENSMUSG00000006715.11	Gmnn	geminin	13	-0.850412	3.20745	-6.57133	3.85605e-06	1.66975e-05	3.81055	245	197	184	271	295	304	435	493	350	617	424	531	2.96923	2.55922	2.52926	2.96734	2.84522	2.67833	3.61701	3.56265	3.40512	3.83868	3.54099	3.97632
ENSMUSG00000020435.17	Osbp2	oxysterol binding protein 2	11	-0.850205	0.825666	-4.94266	0.00010973	0.000332292	1.04894	36	48	46	38	47	54	95	93	80	97	113	87	0.219478	0.53342	0.540937	0.149322	0.208065	0.196217	1.42791	1.16264	1.28277	1.17572	1.63792	1.3736
ENSMUSG00000029641.8	Rasl11a	RAS-like, family 11, member A	5	-0.850079	5.06779	-13.1484	1.40412e-10	2.37723e-09	13.8812	785	864	844	954	1033	1230	1522	1940	1667	1725	1609	1264	4.64712	4.68923	4.72373	4.78114	4.65153	4.69306	5.42271	5.53796	5.65532	5.32119	5.46377	5.22674
ENSMUSG00000045092.8	S1pr1	sphingosine-1-phosphate receptor 1	3	-0.849686	-0.177016	-3.10606	0.00618138	0.0123853	-2.66064	15	25	26	25	37	21	42	44	49	47	33	42	-1.01615	-0.394067	-0.270301	-0.445039	-0.132972	-1.1457	0.25987	0.0914765	0.581209	0.138245	-0.122541	0.331784
ENSMUSG00000063415.12	Cyp26b1	cytochrome P450, family 26, subfamily b, polypeptide 1	6	-0.849235	4.07862	-9.70239	1.63458e-08	1.43617e-07	9.19848	358	416	398	403	505	601	691	932	791	1069	1030	783	3.51548	3.63568	3.64021	3.53896	3.61978	3.66045	4.28406	4.4807	4.5803	4.63111	4.8205	4.53618
ENSMUSG00000047793.13	Sned1	sushi, nidogen and EGF-like domains 1	1	-0.847479	4.65045	-10.4524	5.26254e-09	5.34947e-08	10.2231	542	649	564	608	725	851	1012	1404	1196	1743	1430	1179	4.11313	4.27669	4.14261	4.13165	4.14104	4.1619	4.83419	5.07158	5.17646	5.33616	5.29367	5.12635
ENSMUSG00000036882.7	Arhgap33	Rho GTPase activating protein 33	7	-0.846822	3.32217	-9.33481	2.91412e-08	2.35656e-07	8.79288	197	267	263	249	299	369	439	577	468	610	462	461	2.65536	2.9969	3.04344	2.84543	2.86462	2.95746	3.6302	3.78942	3.82376	3.82224	3.66468	3.77258
ENSMUSG00000035237.7	Lcat	lecithin cholesterol acyltransferase	8	-0.846523	1.76545	-7.17896	1.20829e-06	6.01952e-06	5.35556	77	92	92	75	103	112	164	199	173	179	145	163	1.30578	1.46489	1.53316	1.12094	1.3317	1.24181	2.21242	2.25599	2.39064	2.05623	1.99625	2.27554
ENSMUSG00000036053.17	Fmnl2	formin-like 2	2	-0.846005	4.94905	-18.4238	5.25907e-13	2.05777e-11	19.7429	695	799	728	825	938	1142	1444	1739	1369	1675	1540	1408	4.47156	4.57646	4.51056	4.57166	4.51242	4.58601	5.34683	5.3802	5.37129	5.27877	5.40055	5.38234
ENSMUSG00000003541.6	Ier3	immediate early response 3	17	-0.845433	4.90744	-12.632	2.67688e-10	4.10132e-09	13.2426	838	717	697	791	918	959	1483	1785	1329	1699	1462	1238	4.74132	4.42034	4.44783	4.51098	4.48134	4.33417	5.38527	5.41786	5.32852	5.29928	5.32559	5.19677
ENSMUSG00000024742.15	Fen1	flap structure specific endonuclease 1	19	-0.845387	4.76883	-10.8454	2.97566e-09	3.29589e-08	10.8035	644	594	583	838	866	952	1295	1377	1057	1772	1348	1435	4.36169	4.14904	4.19037	4.5942	4.39727	4.32361	5.18977	5.04358	4.99829	5.35996	5.20851	5.40973
ENSMUSG00000028369.15	Svep1	sushi, von Willebrand factor type A, EGF and pentraxin domain containing 1	4	-0.845167	6.9523	-9.94573	1.12412e-08	1.04526e-07	8.98185	2554	3259	3402	2909	4038	4459	5397	6864	6513	6850	5849	5385	6.34848	6.60394	6.73416	6.38909	6.61781	6.5507	7.24855	7.36068	7.62107	7.31038	7.32547	7.31726
ENSMUSG00000091387.2	Gcnt4	glucosaminyl (N-acetyl) transferase 4, core 2 (beta-1,6-N-acetylglucosaminyltransferase)	13	-0.844808	-0.590224	-3.84946	0.0012028	0.00285375	-1.02299	17	17	18	15	13	20	36	41	31	43	28	30	-0.841064	-0.93721	-0.788769	-1.16327	-1.6069	-1.21442	0.0403035	-0.00921745	-0.0708682	0.0113326	-0.35574	-0.14687
ENSMUSG00000019732.14	Calr3	calreticulin 3	8	-0.844315	-0.128413	-3.366	0.00349941	0.00740579	-2.13999	27	19	24	15	39	26	46	51	46	42	45	44	-0.188987	-0.78109	-0.383512	-1.16327	-0.0580102	-0.844047	0.389638	0.302244	0.491011	-0.0222199	0.319165	0.398126
ENSMUSG00000095115.2	Itpripl2	inositol 1,4,5-triphosphate receptor interacting protein-like 2	7	-0.841746	6.21115	-19.8536	1.48151e-13	7.04238e-12	20.8413	1827	1801	1733	1874	2177	2594	3780	3993	3178	4431	3652	3462	5.86531	5.74849	5.76125	5.75483	5.72667	5.76927	6.73484	6.57918	6.58598	6.68197	6.64604	6.67999
ENSMUSG00000037035.5	Inhbb	inhibin beta-B	1	-0.841556	4.37239	-15.8125	6.8133e-12	1.82727e-10	17.2075	507	503	465	545	597	727	957	1176	881	1274	1089	952	4.01692	3.90936	3.86442	3.97397	3.861	3.93484	4.75361	4.81603	4.73567	4.8841	4.90082	4.81797
ENSMUSG00000103030.1	E330011M16Rik	RIKEN cDNA E330011M16 gene	1	-0.841014	-1.37954	-2.8369	0.011052	0.0208328	-2.96882	8	14	8	11	13	22	20	23	18	16	13	8	-1.88288	-1.20851	-1.91076	-1.5939	-1.6069	-1.08011	-0.791969	-0.829668	-0.838695	-1.38722	-1.43374	-1.99014
ENSMUSG00000003949.16	Hlf	hepatic leukemia factor	11	-0.840828	1.10977	-4.87487	0.000126981	0.000379307	0.845682	37	54	65	64	64	71	105	128	81	130	109	96	0.258472	0.701692	1.0352	0.893762	0.649436	0.587904	1.57158	1.62137	1.30058	1.5963	1.58616	1.51485
ENSMUSG00000043969.4	Emx2	empty spiracles homeobox 2	19	-0.839303	3.8086	-11.7819	8.12319e-10	1.06333e-08	12.3704	329	396	302	386	432	473	676	754	657	795	663	614	3.39379	3.56468	3.24257	3.47686	3.39477	3.31525	4.25243	4.17512	4.3127	4.20411	4.18532	4.18566
ENSMUSG00000004698.10	Hdac9	histone deacetylase 9	12	-0.838603	-0.336605	-3.01336	0.00755919	0.0148412	-2.79569	16	17	22	23	14	30	35	39	39	49	36	53	-0.925953	-0.93721	-0.506369	-0.562876	-1.50381	-0.64123	0.00022602	-0.0804761	0.255633	0.197746	0.00119471	0.66386
ENSMUSG00000031877.9	Ces2g	carboxylesterase 2G	8	-0.838312	6.32323	-24.8281	3.20942e-15	2.70448e-13	24.8283	1745	2004	1931	2145	2627	2919	3702	4380	3483	4569	3900	3686	5.79908	5.90253	5.91728	5.94963	5.99768	5.93954	6.70476	6.71262	6.71817	6.72621	6.74081	6.77043
ENSMUSG00000060275.13	Nrg2	neuregulin 2	18	-0.837567	-0.457753	-2.75923	0.0130426	0.0241582	-3.29316	13	15	27	18	22	37	33	42	33	35	44	19	-1.21546	-1.1123	-0.216862	-0.908011	-0.869938	-0.343148	-0.0834319	0.0251341	0.0179411	-0.281864	0.287104	-0.792205
ENSMUSG00000025610.7	Map3k7cl	Map3k7 C-terminal like	16	-0.837552	1.72516	-5.19293	6.4261e-05	0.0002054	1.33824	89	79	79	111	115	106	138	219	150	153	162	114	1.51347	1.24639	1.31466	1.68344	1.48996	1.16274	1.96422	2.39382	2.18547	1.83048	2.15567	1.7616
ENSMUSG00000024049.15	Myom1	myomesin 1	17	-0.836723	1.00323	-4.4807	0.000299146	0.000818266	0.00428089	42	55	49	51	50	85	97	93	112	113	88	93	0.439044	0.727923	0.631135	0.569036	0.296421	0.845885	1.45781	1.16264	1.76563	1.39494	1.27898	1.46929
ENSMUSG00000038665.15	Dgki	diacylglycerol kinase, iota	6	-0.834993	0.0960664	-3.5601	0.00228121	0.00506324	-1.74718	19	27	29	31	24	45	60	57	37	67	53	50	-0.684945	-0.285133	-0.115579	-0.140185	-0.747081	-0.0641725	0.769342	0.461233	0.180671	0.645205	0.552837	0.580604
ENSMUSG00000055027.17	Smyd1	SET and MYND domain containing 1	6	-0.83355	1.42938	-6.05246	1.08059e-05	4.16915e-05	3.26097	62	59	61	82	90	108	124	141	106	135	146	125	0.995437	0.828325	0.944293	1.24886	1.13805	1.18958	1.81048	1.7604	1.68656	1.65054	2.00613	1.89394
ENSMUSG00000001300.16	Efnb2	ephrin B2	8	-0.831233	5.40904	-18.421	5.27241e-13	2.05777e-11	19.6505	1034	1053	978	1145	1357	1514	2120	2302	1796	2413	1980	1954	5.04437	4.97448	4.93621	5.0443	5.04495	4.99266	5.90067	5.78473	5.76283	5.8053	5.76302	5.85498
ENSMUSG00000037628.10	Cdkn3	cyclin-dependent kinase inhibitor 3	14	-0.830604	1.50397	-4.5968	0.000232122	0.000652379	0.148011	69	71	54	87	84	71	134	152	107	184	151	182	1.14859	1.09338	0.769962	1.33375	1.03909	0.587904	1.92194	1.86841	1.70004	2.09587	2.05454	2.43415
ENSMUSG00000002297.16	Dbf4	DBF4 zinc finger	5	-0.830447	3.86737	-7.69792	4.6656e-07	2.59743e-06	5.79307	346	326	317	439	475	492	636	812	560	960	660	816	3.46636	3.28445	3.31239	3.66225	3.53151	3.37201	4.1645	4.28197	4.08242	4.47603	4.17878	4.5957
ENSMUSG00000044005.13	Gls2	glutaminase 2 (liver, mitochondrial)	10	-0.829845	0.721408	-3.98447	0.000892225	0.00218432	-1.00117	40	46	34	46	45	79	97	84	65	102	62	63	0.369503	0.472666	0.110303	0.421694	0.146004	0.740916	1.45781	1.01662	0.985275	1.24787	0.777154	0.911077
ENSMUSG00000026278.14	Bok	BCL2-related ovarian killer	1	-0.829456	3.5083	-12.2666	4.28095e-10	6.12845e-09	13.1122	286	281	262	262	345	363	565	634	481	710	610	535	3.19204	3.0705	3.03795	2.91871	3.07075	2.93384	3.99386	3.92522	3.86324	4.04108	4.06522	3.98714
ENSMUSG00000022489.6	Pde1b	phosphodiesterase 1B, Ca2+-calmodulin dependent	15	-0.828879	-1.36599	-2.797	0.0120351	0.0225085	-3.0628	9	12	10	7	8	5	17	23	25	27	21	25	-1.72242	-1.42264	-1.6059	-2.21057	-2.27433	-3.11254	-1.02024	-0.829668	-0.375723	-0.650251	-0.762365	-0.405182
ENSMUSG00000043822.18	Adamtsl5	ADAMTS-like 5	10	-0.827772	4.19084	-10.8971	2.76377e-09	3.09365e-08	10.9911	459	508	397	501	593	654	832	1050	871	972	887	687	3.87357	3.92361	3.63659	3.85264	3.85131	3.78228	4.55179	4.6526	4.71921	4.49394	4.60497	4.34761
ENSMUSG00000086390.7	1810019D21Rik	RIKEN cDNA 1810019D21 gene	8	-0.827723	0.991413	-4.33893	0.000408267	0.00107894	-0.280445	47	50	40	56	45	72	89	87	106	137	106	102	0.599509	0.591719	0.341628	0.702714	0.146004	0.607942	1.33429	1.06695	1.68656	1.67168	1.54608	1.60187
ENSMUSG00000000028.15	Cdc45	cell division cycle 45	16	-0.826599	3.07545	-6.76484	2.65023e-06	1.19325e-05	4.24984	227	166	165	282	278	327	364	419	330	560	387	431	2.85938	2.31289	2.37247	3.02464	2.75974	2.78338	3.36025	3.32827	3.32036	3.69896	3.40942	3.67561
ENSMUSG00000109956.1	Gm45428	predicted gene 45428	8	-0.826544	-0.696936	-2.50446	0.0222678	0.0388487	-3.69667	16	14	10	28	12	24	33	26	23	37	30	34	-0.925953	-1.20851	-1.6059	-0.284575	-1.71793	-0.957257	-0.0834319	-0.656336	-0.493559	-0.202792	-0.257893	0.0309171
ENSMUSG00000034330.10	Plcg2	phospholipase C, gamma 2	8	-0.825577	3.36271	-8.77421	7.25604e-08	5.18623e-07	7.84622	261	238	230	302	377	357	455	538	479	520	491	472	3.06032	2.83135	2.8504	3.12333	3.19854	2.90983	3.68179	3.68855	3.85724	3.59214	3.75242	3.80656
ENSMUSG00000035441.14	Myo1d	myosin ID	11	-0.824153	5.8296	-16.3873	3.7596e-12	1.09977e-10	17.5236	1251	1495	1351	1460	1854	2107	2627	3064	2559	3131	2975	2453	5.3191	5.47992	5.40212	5.39478	5.49502	5.46935	6.20995	6.19718	6.2735	6.18103	6.35029	6.18302
ENSMUSG00000028108.15	Ecm1	extracellular matrix protein 1	3	-0.823541	6.77749	-21.6238	3.45081e-14	2.06475e-12	22.2988	2403	2736	2596	3076	3514	4137	4930	6071	4616	6189	5706	4843	6.26057	6.35162	6.34413	6.46961	6.41731	6.44258	7.118	7.18358	7.12444	7.164	7.28976	7.16423
ENSMUSG00000050312.12	Nsun3	NOL1/NOP2/Sun domain family member 3	16	-0.823121	2.76513	-8.31343	1.58064e-07	1.02369e-06	7.20963	146	170	166	186	220	240	353	355	268	383	319	340	2.22441	2.34714	2.38116	2.42557	2.42284	2.33793	3.31605	3.08945	3.02063	3.15147	3.13104	3.3339
ENSMUSG00000054675.5	Tmem119	transmembrane protein 119	5	-0.823004	5.42885	-15.8466	6.57356e-12	1.77654e-10	17.008	988	1167	1021	1168	1302	1650	2068	2347	1976	2282	2128	1757	4.97875	5.12271	4.99825	5.07298	4.98528	5.11672	5.86485	5.81265	5.90058	5.72479	5.86699	5.7017
ENSMUSG00000027938.11	Creb3l4	cAMP responsive element binding protein 3-like 4	3	-0.822927	-1.05112	-3.25768	0.0044388	0.00917517	-2.16906	14	12	10	11	13	14	28	27	19	27	24	21	-1.11237	-1.42264	-1.6059	-1.5939	-1.6069	-1.71399	-0.316631	-0.602897	-0.762746	-0.650251	-0.57392	-0.651343
ENSMUSG00000031543.18	Ank1	ankyrin 1, erythroid	8	-0.82154	3.33153	-7.92252	3.1253e-07	1.84172e-06	6.3433	253	199	271	292	311	367	426	556	461	586	455	478	3.0155	2.57375	3.08659	3.07483	2.9213	2.94963	3.58688	3.73598	3.80204	3.76438	3.64268	3.82477
ENSMUSG00000109536.1	9330162G02Rik	RIKEN cDNA 9330162G02 gene	7	-0.821132	-1.0628	-2.81946	0.0114718	0.0215473	-3.03458	11	8	15	12	14	23	25	25	18	23	25	18	-1.44678	-1.97903	-1.04403	-1.47361	-1.50381	-1.01738	-0.477096	-0.711832	-0.838695	-0.877022	-0.516205	-0.868154
ENSMUSG00000025395.14	Prim1	DNA primase, p49 subunit	10	-0.821071	4.40699	-8.26106	1.72984e-07	1.1044e-06	6.65769	550	473	457	632	701	703	1040	1125	811	1349	958	1079	4.13425	3.82073	3.83941	4.18746	4.09251	3.88644	4.87354	4.75209	4.6163	4.9666	4.716	4.99854
ENSMUSG00000035305.5	Ror1	receptor tyrosine kinase-like orphan receptor 1	4	-0.82086	0.0423748	-4.19718	0.000557773	0.00142897	-0.362532	21	30	21	25	36	33	46	57	42	61	54	50	-0.544082	-0.135755	-0.571957	-0.445039	-0.171966	-0.505878	0.389638	0.461233	0.361243	0.510904	0.579554	0.580604
ENSMUSG00000102252.5	Snrpn	small nuclear ribonucleoprotein N	7	-0.820205	3.68829	-10.6936	3.70198e-09	3.99012e-08	10.8437	270	320	317	370	405	442	576	649	601	750	670	603	3.10914	3.25769	3.31239	3.41586	3.30177	3.21757	4.02166	3.95893	4.18427	4.1201	4.20046	4.1596
ENSMUSG00000097564.2	C430014B12Rik	RIKEN cDNA C430014B12 gene	1	-0.820137	-1.09594	-2.55036	0.0202433	0.0357756	-3.53836	9	12	10	18	10	23	24	21	19	31	21	16	-1.72242	-1.42264	-1.6059	-0.908011	-1.96947	-1.01738	-0.534811	-0.957992	-0.762746	-0.454331	-0.762365	-1.03321
ENSMUSG00000048200.12	Cracr2b	calcium release activated channel regulator 2B	7	-0.819994	-0.356342	-3.16248	0.00546613	0.011087	-2.45623	16	14	20	25	35	27	30	39	32	56	38	29	-0.925953	-1.20851	-0.64067	-0.445039	-0.212044	-0.790607	-0.218784	-0.0804761	-0.0257803	0.388568	0.0781567	-0.194964
ENSMUSG00000038167.6	Plekhg6	pleckstrin homology domain containing, family G (with RhoGef domain) member 6	6	-0.819916	-1.08752	-2.5137	0.0218456	0.0382201	-3.61729	14	12	7	15	13	26	24	18	25	23	18	18	-1.11237	-1.42264	-2.09133	-1.16327	-1.6069	-0.844047	-0.534811	-1.1748	-0.375723	-0.877022	-0.979176	-0.868154
ENSMUSG00000020491.15	2810021J22Rik	RIKEN cDNA 2810021J22 gene	11	-0.818027	2.76843	-9.25957	3.28657e-08	2.60937e-07	8.78847	154	188	194	164	190	208	356	389	330	403	317	273	2.30112	2.49193	2.6054	2.24448	2.21186	2.13194	3.32824	3.22122	3.32036	3.22481	3.12198	3.01779
ENSMUSG00000033152.13	Podxl2	podocalyxin-like 2	6	-0.817898	4.0328	-13.3276	1.12793e-10	1.96342e-09	14.3615	411	404	394	392	514	613	825	907	699	903	768	742	3.7144	3.5935	3.62566	3.49908	3.64524	3.68895	4.5396	4.4415	4.40203	4.38777	4.39727	4.45864
ENSMUSG00000020553.8	Pctp	phosphatidylcholine transfer protein	11	-0.816992	1.36315	-5.63924	2.51772e-05	8.88842e-05	2.39536	76	59	55	68	87	103	106	153	121	131	114	106	1.28704	0.828325	0.796194	0.980567	1.08942	1.12152	1.58519	1.87784	1.87666	1.60731	1.65057	1.6571
ENSMUSG00000023150.14	Ivns1abp	influenza virus NS1A binding protein	1	-0.816645	5.99429	-12.7444	2.32197e-10	3.62879e-09	13.1794	1635	1483	1512	1839	2003	2080	3057	3483	2741	3702	2882	3052	5.70517	5.4683	5.5645	5.72763	5.60652	5.45075	6.42862	6.38206	6.3726	6.42267	6.30448	6.49817
ENSMUSG00000039831.16	Arhgap29	Rho GTPase activating protein 29	3	-0.814473	6.72274	-21.4035	4.11161e-14	2.37274e-12	22.1154	2497	2757	2509	3039	3451	3738	4913	5854	4780	5662	4986	4352	6.31592	6.36265	6.29496	6.45215	6.39122	6.29628	7.11301	7.13107	7.1748	7.03561	7.09518	7.01002
ENSMUSG00000044468.14	Tent5c	terminal nucleotidyltransferase 5C	3	-0.812107	1.76841	-7.412	7.84595e-07	4.11178e-06	5.80565	84	87	85	74	99	109	151	210	154	202	172	164	1.43053	1.38472	1.41963	1.1017	1.27483	1.20282	2.09365	2.33342	2.22331	2.23017	2.24182	2.28434
ENSMUSG00000045273.8	Cenph	centromere protein H	13	-0.810936	2.64664	-6.23395	7.50505e-06	3.03538e-05	3.30702	154	120	143	198	186	216	262	331	236	434	310	363	2.30112	1.8464	2.16668	2.51553	2.18124	2.18626	2.88665	2.98861	2.83755	3.3316	3.08982	3.4282
ENSMUSG00000022742.6	Cpox	coproporphyrinogen oxidase	16	-0.808644	6.09516	-14.4526	3.0084e-11	6.24023e-10	15.3007	1796	1722	1479	1852	2174	2395	3355	3643	2940	4063	3280	2925	5.84063	5.6838	5.53267	5.73779	5.72468	5.65414	6.56279	6.44685	6.4737	6.5569	6.49107	6.43686
ENSMUSG00000019278.5	Dpep1	dipeptidase 1	8	-0.807713	1.06869	-4.69739	0.000186477	0.000535976	0.441845	53	58	50	33	56	87	95	125	103	124	110	96	0.77112	0.803872	0.65999	-0.0513756	0.458388	0.879244	1.42791	1.58729	1.64534	1.52839	1.59927	1.51485
ENSMUSG00000047428.14	Dlk2	delta like non-canonical Notch ligand 2	17	-0.807563	1.31296	-5.72396	2.11309e-05	7.56988e-05	2.59094	69	54	57	69	91	99	121	127	110	135	97	105	1.14859	0.701692	0.847268	1.00148	1.15391	1.06466	1.77529	1.6101	1.73975	1.65054	1.4187	1.64349
ENSMUSG00000039155.15	Cdh26	cadherin-like 26	2	-0.80639	5.4362	-17.8667	8.82716e-13	3.11704e-11	19.1098	944	1097	1083	1148	1428	1530	2033	2410	1786	2495	2113	1980	4.91306	5.03351	5.08326	5.04807	5.11849	5.00782	5.84023	5.85086	5.75477	5.8535	5.85679	5.87404
ENSMUSG00000054942.13	Miga1	mitoguardin 1	3	-0.806341	-0.201553	-3.4936	0.0026419	0.00575444	-1.87936	23	27	22	18	24	27	55	43	49	48	41	25	-0.415758	-0.285133	-0.506369	-0.908011	-0.747081	-0.790607	0.644895	0.0586866	0.581209	0.168302	0.18641	-0.405182
ENSMUSG00000020658.10	Efr3b	EFR3 homolog B	12	-0.801952	0.943722	-5.21125	6.18087e-05	0.000198288	1.59329	38	51	55	53	51	64	93	102	90	113	87	90	0.29644	0.620008	0.796194	0.624002	0.32471	0.43926	1.39737	1.29522	1.4517	1.39494	1.26258	1.42224
ENSMUSG00000046694.6	Tent5b	terminal nucleotidyltransferase 5B	4	-0.801435	1.18471	-4.87365	0.000127318	0.00038016	0.803439	54	57	59	56	64	106	110	130	99	142	90	84	0.797837	0.778997	0.896596	0.702714	0.649436	1.16274	1.63838	1.64365	1.58848	1.72321	1.31122	1.32327
ENSMUSG00000037419.9	Endod1	endonuclease domain containing 1	9	-0.801209	5.10272	-16.9279	2.18536e-12	6.72428e-11	18.2373	740	848	836	1013	1142	1271	1539	1812	1459	1910	1738	1538	4.56201	4.66228	4.71	4.86767	4.79619	4.74035	5.43873	5.43951	5.46311	5.46812	5.575	5.5097
ENSMUSG00000022012.9	Enox1	ecto-NOX disulfide-thiol exchanger 1	14	-0.801155	2.62072	-7.97062	2.87079e-07	1.70854e-06	6.62974	143	140	161	182	199	232	290	320	271	301	283	292	2.19456	2.06793	2.33717	2.39429	2.27845	2.28912	3.03287	2.93992	3.03666	2.8044	2.95858	3.11469
ENSMUSG00000032572.9	Col6a4	collagen, type VI, alpha 4	9	-0.80109	0.930597	-4.81428	0.000144737	0.000427352	0.742722	47	52	44	50	57	62	77	132	80	108	85	88	0.599509	0.647753	0.477512	0.540747	0.483699	0.393817	1.1266	1.66559	1.28277	1.32994	1.22922	1.39
ENSMUSG00000107476.3	Zfp862-ps	zinc finger protein 862, pseudogene	6	-0.800878	3.15435	-10.4694	5.13324e-09	5.23958e-08	10.6203	207	215	253	217	254	320	440	500	396	513	420	388	2.72662	2.68505	2.98762	2.64741	2.62973	2.75221	3.63348	3.58297	3.58303	3.57261	3.52733	3.52416
ENSMUSG00000027796.2	Smad9	SMAD family member 9	3	-0.799687	4.23329	-9.01211	4.90425e-08	3.67534e-07	7.99474	438	499	446	496	589	735	762	1054	944	1002	950	764	3.80609	3.89785	3.80429	3.83819	3.84156	3.95061	4.42507	4.65809	4.83526	4.53778	4.70391	4.50077
ENSMUSG00000042116.3	Vwa1	von Willebrand factor A domain containing 1	4	-0.799662	1.62527	-5.13472	7.27347e-05	0.000229908	1.28463	85	69	58	84	87	119	139	175	105	220	164	153	1.44751	1.05245	0.872143	1.28341	1.08942	1.3289	1.9746	2.07107	1.67295	2.35302	2.17331	2.18449
ENSMUSG00000035024.16	Ncapd3	non-SMC condensin II complex, subunit D3	9	-0.79948	4.36483	-9.05816	4.54974e-08	3.44447e-07	8.05041	484	455	526	567	661	722	949	1071	878	1334	888	1041	3.95001	3.76481	4.04207	4.03101	4.00781	3.92489	4.7415	4.68116	4.73075	4.95047	4.6066	4.94684
ENSMUSG00000024053.11	Emilin2	elastin microfibril interfacer 2	17	-0.799443	4.00634	-13.9814	5.17592e-11	9.98233e-10	15.1853	395	406	363	424	511	606	772	886	653	928	779	707	3.65719	3.60062	3.50759	3.61216	3.6368	3.6724	4.44387	4.40772	4.3039	4.42715	4.41778	4.38898
ENSMUSG00000032717.14	Mdfi	MyoD family inhibitor	17	-0.798533	0.304006	-3.74231	0.0015247	0.00352224	-1.39895	21	39	27	41	43	40	61	59	50	72	64	50	-0.544082	0.237288	-0.216862	0.257575	0.0811526	-0.232117	0.792993	0.510561	0.610063	0.748298	0.822597	0.580604
ENSMUSG00000022793.17	B4galt4	UDP-Gal:betaGlcNAc beta 1,4-galactosyltransferase, polypeptide 4	16	-0.798444	3.80157	-11.392	1.38084e-09	1.66633e-08	11.832	312	360	328	448	462	571	611	771	602	717	666	538	3.31737	3.42736	3.36153	3.6915	3.49152	3.58664	4.10669	4.20727	4.18667	4.05522	4.19183	3.9952
ENSMUSG00000027831.9	Veph1	ventricular zone expressed PH domain-containing 1	3	-0.796734	-0.319391	-2.94901	0.00868684	0.0168147	-2.90881	13	18	23	23	33	33	29	54	26	41	45	33	-1.21546	-0.857039	-0.443633	-0.562876	-0.295702	-0.505878	-0.266878	0.383927	-0.320228	-0.0565714	0.319165	-0.0115182
ENSMUSG00000111343.1	Gm47175	predicted gene, 47175	9	-0.793742	0.485663	-3.8847	0.00111258	0.0026579	-1.16945	29	39	39	36	45	41	67	92	54	64	81	59	-0.0877038	0.237288	0.305559	0.0723597	0.146004	-0.196928	0.927294	1.14712	0.720036	0.579616	1.1601	0.81721
ENSMUSG00000064246.10	Chil1	chitinase-like 1	1	-0.790385	-0.230826	-3.40547	0.00320831	0.00683263	-2.00307	17	23	20	21	22	27	49	42	30	65	42	43	-0.841064	-0.511904	-0.64067	-0.6912	-0.869938	-0.790607	0.479836	0.0251341	-0.117411	0.601812	0.220761	0.365336
ENSMUSG00000042766.17	Trim46	tripartite motif-containing 46	3	-0.789598	4.17427	-11.8996	6.94054e-10	9.27552e-09	12.4344	502	446	408	445	526	636	812	1038	813	1022	889	834	4.00263	3.73602	3.67597	3.68182	3.6785	3.74205	4.5167	4.63603	4.61985	4.56627	4.60822	4.62716
ENSMUSG00000009108.15	Gnat2	guanine nucleotide binding protein, alpha transducing 2	3	-0.788227	0.0159437	-3.87483	0.00113714	0.00271097	-1.0963	24	34	24	25	25	35	53	67	42	54	36	46	-0.355637	0.0420318	-0.383512	-0.445039	-0.689366	-0.42222	0.591946	0.692559	0.361243	0.336573	0.00119471	0.461551
ENSMUSG00000032577.16	Mapkapk3	mitogen-activated protein kinase-activated protein kinase 3	9	-0.787012	2.90556	-8.53296	1.08717e-07	7.39289e-07	7.54796	178	182	187	174	254	317	349	415	313	401	364	324	2.50943	2.44526	2.55252	2.32962	2.62973	2.73865	3.29963	3.31445	3.24417	3.21765	3.32115	3.26447
ENSMUSG00000108723.1	Gm44837	predicted gene 44837	7	-0.786935	-1.65295	-2.3773	0.0289186	0.0490947	-3.77099	5	10	8	4	6	9	17	13	16	28	19	21	-2.51092	-1.67418	-1.91076	-2.94754	-2.66135	-2.32404	-1.02024	-1.62937	-1.00375	-0.598721	-0.903228	-0.651343
ENSMUSG00000046808.17	Atp10d	ATPase, class V, type 10D	5	-0.785017	3.29993	-12.1383	5.06226e-10	7.06477e-09	12.9819	244	250	246	254	300	341	451	555	449	531	485	431	2.96334	2.90217	2.94722	2.87406	2.86943	2.84377	3.66906	3.73339	3.76403	3.62232	3.7347	3.67561
ENSMUSG00000056427.10	Slit3	slit guidance ligand 3	11	-0.781837	9.20191	-16.9724	2.09129e-12	6.48867e-11	17.8072	12870	15267	14542	15042	18717	22154	25548	30660	27156	34010	30149	26602	8.68143	8.83168	8.82977	8.75929	8.83031	8.86334	9.49143	9.51984	9.68086	9.62208	9.69122	9.62167
ENSMUSG00000041688.16	Amot	angiomotin	X	-0.781551	3.80918	-9.67673	1.70106e-08	1.48577e-07	9.21192	303	350	386	381	470	576	611	749	672	703	612	605	3.27521	3.38678	3.5961	3.45807	3.51626	3.59921	4.10669	4.16553	4.34524	4.0268	4.06994	4.16438
ENSMUSG00000074215.2	Gm10643	predicted gene 10643	8	-0.781165	-0.318169	-2.79262	0.012148	0.0226911	-3.29408	23	19	23	20	15	40	53	44	33	37	41	24	-0.415758	-0.78109	-0.443633	-0.759913	-1.40759	-0.232117	0.591946	0.0914765	0.0179411	-0.202792	0.18641	-0.462898
ENSMUSG00000024074.8	Crim1	cysteine rich transmembrane BMP regulator 1 (chordin like)	17	-0.779931	9.08198	-25.8169	1.63464e-15	1.56042e-13	25.3121	13560	13479	13175	14749	17200	19788	24721	29844	24134	30553	25698	22565	8.75678	8.65199	8.68735	8.73091	8.70837	8.70041	9.44396	9.48092	9.51066	9.46744	9.46077	9.38422
ENSMUSG00000019230.14	Lhx9	LIM homeobox protein 9	1	-0.77966	-0.920423	-2.63792	0.0168548	0.0304548	-3.44853	15	14	12	6	19	20	22	31	29	29	25	24	-1.01615	-1.20851	-1.35437	-2.41703	-1.07639	-1.21442	-0.657668	-0.406977	-0.165505	-0.548968	-0.516205	-0.462898
ENSMUSG00000001665.11	Gstt3	glutathione S-transferase, theta 3	10	-0.779611	4.68344	-13.6773	7.40725e-11	1.34698e-09	14.6398	571	681	676	614	827	931	1246	1408	1112	1417	1277	1115	4.18826	4.34608	4.40372	4.1458	4.33082	4.29144	5.13415	5.07569	5.07144	5.03752	5.13048	5.04587
ENSMUSG00000002265.17	Peg3	paternally expressed 3	7	-0.778903	8.32384	-17.9464	8.18923e-13	2.93368e-11	18.8478	7501	8129	8091	8439	10036	11664	14113	16851	15354	18326	14974	14250	7.90262	7.92246	7.98397	7.92548	7.93118	7.93787	8.63527	8.65633	8.85823	8.73003	8.68159	8.72112
ENSMUSG00000028906.17	Epb41	erythrocyte membrane protein band 4.1	4	-0.778355	3.94876	-10.9557	2.54264e-09	2.86986e-08	11.1494	364	364	411	406	465	542	692	794	740	895	740	720	3.53943	3.44328	3.68653	3.54965	3.50085	3.51151	4.28615	4.24965	4.48421	4.37494	4.34373	4.41525
ENSMUSG00000052760.16	A630001G21Rik	RIKEN cDNA A630001G21 gene	1	-0.777957	0.769187	-4.77054	0.00015911	0.000464794	0.658421	43	53	43	42	38	54	96	89	89	84	83	72	0.472597	0.674974	0.444722	0.291926	-0.0950044	0.196217	1.44294	1.09956	1.43567	0.969269	1.19507	1.1023
ENSMUSG00000021250.13	Fos	FBJ osteosarcoma oncogene	12	-0.777867	1.17207	-4.92873	0.000113069	0.000341604	0.922667	70	55	48	50	64	76	101	130	104	151	113	90	1.1692	0.727923	0.601691	0.540747	0.649436	0.685421	1.51581	1.64365	1.65921	1.81156	1.63792	1.42224
ENSMUSG00000019845.8	Tube1	epsilon-tubulin 1	10	-0.777054	2.57824	-6.0934	9.94916e-06	3.87388e-05	3.01395	133	159	131	162	190	208	298	307	224	351	270	345	2.09035	2.25092	2.0407	2.22683	2.21186	2.13194	3.07207	2.88019	2.76242	3.02577	2.89085	3.35493
ENSMUSG00000045287.6	Rtn4rl1	reticulon 4 receptor-like 1	11	-0.776067	0.703173	-4.4034	0.000354371	0.000950394	-0.0759445	37	43	37	38	49	46	91	77	64	114	92	78	0.258472	0.376451	0.230597	0.149322	0.267566	-0.0328083	1.36618	0.891868	0.963079	1.40759	1.34275	1.21701
ENSMUSG00000030353.15	Tead4	TEA domain family member 4	6	-0.775136	3.98021	-10.1998	7.65672e-09	7.45124e-08	9.99731	382	414	363	463	468	581	683	850	730	819	804	696	3.60897	3.62874	3.50759	3.73896	3.51011	3.61167	4.26728	4.34791	4.46459	4.24699	4.46332	4.36637
ENSMUSG00000027890.17	Gstm4	glutathione S-transferase, mu 4	3	-0.774239	3.41654	-10.6644	3.86156e-09	4.1321e-08	10.8678	248	273	247	321	353	408	474	587	438	544	519	483	2.98676	3.0289	2.95306	3.21121	3.10378	3.10223	3.74074	3.81419	3.72828	3.65718	3.83235	3.83976
ENSMUSG00000026433.13	Rab29	RAB29, member RAS oncogene family	1	-0.772989	2.66688	-8.05834	2.46069e-07	1.49445e-06	6.77211	140	159	167	177	203	224	327	330	253	354	320	269	2.16408	2.25092	2.3898	2.35421	2.30709	2.2386	3.20583	2.98425	2.93769	3.03803	3.13555	2.99653
ENSMUSG00000115936.1	4833415N18Rik	RIKEN cDNA 4833415N18 gene	16	-0.77207	-1.16249	-2.6625	0.0160054	0.0290617	-3.30353	10	7	13	21	21	25	19	23	16	15	15	16	-1.57803	-2.1596	-1.24333	-0.6912	-0.935526	-0.899542	-0.864119	-0.829668	-1.00375	-1.47741	-1.23443	-1.03321
ENSMUSG00000040729.8	Cep126	centrosomal protein 126	9	-0.771175	1.21344	-4.72589	0.000175284	0.000507826	0.490082	53	56	60	61	78	105	103	147	83	136	102	86	0.77112	0.753686	0.920641	0.82505	0.93283	1.14913	1.54397	1.82031	1.33556	1.66115	1.49085	1.35702
ENSMUSG00000091898.8	Tnnc1	troponin C, cardiac/slow skeletal	14	-0.771148	4.20404	-11.7552	8.42001e-10	1.0935e-08	12.2175	496	494	427	525	612	649	934	1004	814	892	788	773	3.9853	3.88333	3.74156	3.92008	3.89678	3.77122	4.71853	4.588	4.62162	4.3701	4.43434	4.51765
ENSMUSG00000068923.14	Syt11	synaptotagmin XI	3	-0.770595	3.12213	-7.51692	6.47529e-07	3.47324e-06	5.64838	178	234	224	206	331	314	418	457	358	468	439	394	2.50943	2.80695	2.81235	2.57253	3.01107	2.72495	3.55956	3.45337	3.43768	3.44029	3.59109	3.54627
ENSMUSG00000050410.15	Tcf19	transcription factor 19	17	-0.770084	4.51586	-7.35951	8.64181e-07	4.48449e-06	4.98017	557	500	474	691	810	822	992	1189	798	1574	1061	1270	4.15248	3.90073	3.89204	4.31612	4.30088	4.1119	4.8054	4.83188	4.593	5.18907	4.86326	5.23357
ENSMUSG00000067916.9	Zfp991	zinc finger protein 991	4	-0.770004	-0.0140858	-3.2647	0.00437111	0.00904912	-2.31554	16	23	25	36	41	46	48	41	36	47	56	38	-0.925953	-0.511904	-0.325797	0.0723597	0.0132485	-0.0328083	0.450392	-0.00921745	0.141676	0.138245	0.631549	0.189179
ENSMUSG00000024247.14	Pkdcc	protein kinase domain containing, cytoplasmic	17	-0.769725	3.54596	-10.1722	7.98017e-09	7.72064e-08	10.0559	282	308	306	296	343	470	577	641	524	574	561	477	3.17176	3.20263	3.26152	3.09442	3.06238	3.30608	4.02416	3.94105	3.98665	3.73455	3.94451	3.82175
ENSMUSG00000043091.9	Tuba1c	tubulin, alpha 1C	15	-0.7683	5.81351	-9.5312	2.1356e-08	1.79859e-07	8.5002	1391	1375	1177	1645	1820	1973	2628	2996	2050	3446	2662	3013	5.47208	5.35925	5.20329	5.56685	5.46833	5.37457	6.2105	6.16481	5.95361	6.31931	6.18994	6.47962
ENSMUSG00000023961.16	Enpp4	ectonucleotide pyrophosphatase/phosphodiesterase 4	17	-0.768109	4.93688	-14.9562	1.7123e-11	3.95562e-10	16.125	680	785	725	923	1052	1151	1289	1628	1336	1677	1486	1334	4.4401	4.55097	4.50461	4.7335	4.67781	4.59733	5.18307	5.28507	5.3361	5.28049	5.34907	5.30448
ENSMUSG00000056904.3	Gm5620	predicted gene 5620	9	-0.764852	0.185103	-4.0256	0.000814653	0.00201302	-0.735256	23	22	28	39	47	49	48	50	44	63	54	52	-0.415758	-0.57464	-0.165332	0.186316	0.208065	0.0573895	0.450392	0.273955	0.427585	0.557074	0.579554	0.636638
ENSMUSG00000052062.14	Pard3b	par-3 family cell polarity regulator beta	1	-0.763929	1.87319	-5.15221	7.00747e-05	0.000222258	1.21494	64	105	110	90	113	125	181	182	167	215	196	152	1.04088	1.65461	1.78968	1.38238	1.46476	1.39958	2.3543	2.1275	2.33987	2.31993	2.42976	2.17506
ENSMUSG00000027071.14	P2rx3	purinergic receptor P2X, ligand-gated ion channel, 3	2	-0.763621	0.418602	-4.06358	0.000749073	0.00186432	-0.751952	33	37	29	39	43	46	69	78	47	64	61	63	0.0957423	0.162326	-0.115579	0.186316	0.0811526	-0.0328083	0.96942	0.910364	0.521708	0.579616	0.753885	0.911077
ENSMUSG00000018362.14	Kpna2	karyopherin (importin) alpha 2	11	-0.763207	5.60347	-6.978	1.76374e-06	8.34918e-06	3.96473	1188	1137	962	1553	1586	1743	2149	2545	1679	3176	2238	2838	5.24458	5.08516	4.91242	5.48384	5.26984	5.1958	5.92026	5.92948	5.66567	6.20161	5.93969	6.39331
ENSMUSG00000034349.14	Smc4	structural maintenance of chromosomes 4	3	-0.762961	6.99667	-20.8159	6.61538e-14	3.54198e-12	21.5931	2902	3228	3144	3468	4045	4656	5726	6864	5350	7817	5935	5951	6.53273	6.59016	6.62039	6.64263	6.62031	6.61306	7.33392	7.36068	7.33731	7.50088	7.34652	7.46143
ENSMUSG00000056481.7	Cd248	CD248 antigen, endosialin	19	-0.762532	4.84298	-13.8706	5.89309e-11	1.11623e-09	14.8412	697	767	693	744	921	1117	1377	1552	1241	1446	1414	1200	4.4757	4.51753	4.43953	4.42266	4.48605	4.55409	5.27832	5.21612	5.22972	5.06674	5.27745	5.15181
ENSMUSG00000039616.10	Mocos	molybdenum cofactor sulfurase	18	-0.762419	1.10849	-5.45165	3.72236e-05	0.000125497	2.05992	51	52	60	55	71	67	106	123	87	123	106	90	0.716154	0.647753	0.920641	0.676951	0.79808	0.504848	1.58519	1.56411	1.40306	1.51676	1.54608	1.42224
ENSMUSG00000019838.11	Slc16a10	solute carrier family 16 (monocarboxylic acid transporters), member 10	10	-0.761471	1.7504	-5.27357	5.41607e-05	0.000176385	1.53031	102	69	72	100	100	106	157	168	137	208	185	159	1.70913	1.05245	1.18169	1.53359	1.28926	1.16274	2.14969	2.01235	2.05514	2.27229	2.34665	2.23981
ENSMUSG00000024812.11	Tjp2	tight junction protein 2	19	-0.760576	4.22168	-11.8421	7.49391e-10	9.89028e-09	12.359	478	425	443	526	620	641	810	1019	767	1101	939	851	3.93203	3.66652	3.79457	3.92282	3.9155	3.75334	4.51315	4.60939	4.53587	4.67364	4.68712	4.65626
ENSMUSG00000022385.11	Gtse1	G two S phase expressed protein 1	15	-0.758893	5.11445	-7.33841	8.98502e-07	4.64309e-06	4.77873	868	738	733	1078	1153	1178	1477	1717	1301	2408	1626	1989	4.79204	4.46196	4.52043	4.95735	4.81001	4.63077	5.37942	5.36184	5.29781	5.80231	5.47893	5.88058
ENSMUSG00000053714.8	4732471J01Rik	RIKEN cDNA 4732471J01 gene	7	-0.758761	-0.100117	-3.74603	0.00151219	0.00349715	-1.31672	23	22	23	27	30	34	47	44	42	55	36	39	-0.415758	-0.57464	-0.443633	-0.336105	-0.431054	-0.463443	0.420335	0.0914765	0.361243	0.362805	0.00119471	0.226173
ENSMUSG00000000948.16	Gm38393	predicted gene, 38393	7	-0.758616	2.17648	-6.84521	2.27137e-06	1.04261e-05	4.60977	103	122	122	105	156	147	202	255	213	260	193	205	1.72314	1.87015	1.93842	1.60363	1.92823	1.6326	2.51226	2.61292	2.68994	2.59353	2.40756	2.60539
ENSMUSG00000034317.14	Trim59	tripartite motif-containing 59	3	-0.758067	6.28304	-22.5578	1.67179e-14	1.12702e-12	23.1112	1783	2011	1890	2278	2635	2940	3565	4130	3257	4268	3522	3421	5.83015	5.90756	5.88633	6.0364	6.00207	5.94988	6.65037	6.62784	6.6214	6.6279	6.59375	6.66281
ENSMUSG00000103585.1	Pcdhgb4	protocadherin gamma subfamily B, 4	18	-0.757877	0.422928	-2.58002	0.019029	0.0339003	-3.84666	33	32	28	35	52	60	37	73	80	57	85	52	0.0957423	-0.0441249	-0.165332	0.0322823	0.352455	0.346896	0.0792976	0.815415	1.28277	0.413879	1.22922	0.636638
ENSMUSG00000093424.3	6330562C20Rik	RIKEN cDNA 6330562C20 gene	3	-0.757054	-0.00200697	-2.95303	0.00861192	0.0166871	-3.01085	25	28	21	20	28	42	38	65	42	57	38	63	-0.297922	-0.233603	-0.571957	-0.759913	-0.528901	-0.162576	0.117265	0.649166	0.361243	0.413879	0.0781567	0.911077
ENSMUSG00000044783.16	Hjurp	Holliday junction recognition protein	1	-0.756661	6.27326	-14.2639	3.73181e-11	7.47925e-10	15.055	1769	1863	1873	2137	2440	2708	3447	4007	3148	4993	3619	3970	5.81878	5.79731	5.8733	5.94424	5.89117	5.83131	6.60181	6.58423	6.5723	6.85422	6.63294	6.8775
ENSMUSG00000023927.15	Satb1	special AT-rich sequence binding protein 1	17	-0.756551	2.01213	-6.29322	6.66906e-06	2.72551e-05	3.57366	95	92	108	99	127	150	174	204	191	225	188	207	1.60708	1.46489	1.76333	1.51916	1.63256	1.66165	2.29756	2.2917	2.53305	2.38537	2.36979	2.61936
ENSMUSG00000017499.15	Cdc6	cell division cycle 6	11	-0.755526	3.11097	-5.78377	1.8683e-05	6.78138e-05	2.23596	232	186	163	309	313	331	360	453	296	528	391	449	2.89074	2.47654	2.35492	3.15633	2.93053	2.8009	3.34433	3.4407	3.16374	3.61415	3.42424	3.73457
ENSMUSG00000067855.7	Speer3	spermatogenesis associated glutamate (E)-rich protein 3	5	-0.752789	-0.958023	-2.41052	0.0270211	0.0462386	-3.8567	13	17	9	12	14	12	29	19	29	29	30	26	-1.21546	-0.93721	-1.75029	-1.47361	-1.50381	-1.92811	-0.266878	-1.09885	-0.165505	-0.548968	-0.257893	-0.349687
ENSMUSG00000092300.7	Cdk3	cyclin-dependent kinase 3	11	-0.752494	-0.274009	-3.70836	0.00164363	0.00376649	-1.39129	24	23	20	25	29	35	40	46	44	28	26	30	-0.355637	-0.511904	-0.64067	-0.445039	-0.479148	-0.42222	0.190329	0.154902	0.427585	-0.598721	-0.460709	-0.14687
ENSMUSG00000083992.1	Gm11478	predicted gene 11478	11	-0.752342	-0.522281	-2.48917	0.0229835	0.0399705	-3.80146	20	19	13	27	25	25	30	42	28	48	17	25	-0.612795	-0.78109	-1.24333	-0.336105	-0.689366	-0.899542	-0.218784	0.0251341	-0.215258	0.168302	-1.05935	-0.405182
ENSMUSG00000024228.12	Nudt12	nudix (nucleoside diphosphate linked moiety X)-type motif 12	17	-0.75034	2.98195	-9.38677	2.68291e-08	2.19593e-07	8.9703	170	220	196	233	253	288	353	440	329	445	365	333	2.44328	2.71814	2.62016	2.74981	2.62405	2.60046	3.31605	3.39874	3.31599	3.36767	3.3251	3.30394
ENSMUSG00000050605.17	Zfp61	zinc finger protein 61	7	-0.750123	2.96798	-9.77906	1.45168e-08	1.30388e-07	9.60722	200	189	190	237	268	290	360	423	327	395	361	326	2.67711	2.49956	2.57543	2.77432	2.70699	2.61043	3.34433	3.34196	3.3072	3.19592	3.30922	3.27333
ENSMUSG00000032131.16	Abcg4	ATP binding cassette subfamily G member 4	9	-0.749039	-0.190131	-3.07857	0.00656217	0.0130917	-2.71403	24	29	15	18	34	29	46	48	34	54	38	35	-0.355637	-0.18385	-1.04403	-0.908011	-0.253266	-0.689324	0.389638	0.215656	0.0603764	0.336573	0.0781567	0.0721398
ENSMUSG00000015016.8	Acsf3	acyl-CoA synthetase family member 3	8	-0.747277	3.91735	-11.6747	9.3858e-10	1.20724e-08	12.1819	361	439	361	384	522	552	733	838	647	813	657	619	3.5275	3.71323	3.49963	3.46937	3.6675	3.53786	4.36913	4.32741	4.29059	4.23639	4.17222	4.19735
ENSMUSG00000026414.13	Tnnt2	troponin T2, cardiac	1	-0.747005	5.19217	-14.8916	1.83912e-11	4.19103e-10	15.9797	840	958	960	878	1114	1358	1753	1903	1611	2121	1779	1621	4.74476	4.83814	4.90942	4.66143	4.76039	4.83583	5.6265	5.51018	5.60604	5.61926	5.60863	5.58551
ENSMUSG00000026888.14	Grb14	growth factor receptor bound protein 14	2	-0.746907	5.27951	-16.1093	5.00065e-12	1.41536e-10	17.3217	896	1098	941	1027	1220	1396	1807	2202	1605	2168	1849	1683	4.83781	5.03483	4.8806	4.88746	4.89147	4.87563	5.67026	5.72067	5.60066	5.65087	5.66429	5.63964
ENSMUSG00000021175.15	Cdca7l	cell division cycle associated 7 like	12	-0.746271	2.81145	-6.02167	1.15002e-05	4.4048e-05	2.81587	160	175	143	230	268	276	308	358	249	467	289	329	2.35608	2.38883	2.16668	2.73116	2.70699	2.53917	3.11961	3.10157	2.91475	3.43721	2.98879	3.28653
ENSMUSG00000030917.13	Tmem159	transmembrane protein 159	7	-0.745996	4.23875	-12.0442	5.72926e-10	7.84585e-09	12.6185	438	548	442	453	585	698	870	1026	826	1080	946	817	3.80609	4.03286	3.79131	3.70749	3.83173	3.87615	4.61618	4.61926	4.64272	4.64587	4.69783	4.59747
ENSMUSG00000083610.1	Oaz2-ps	ornithine decarboxylase antizyme 2, pseudogene	3	-0.745847	-0.408553	-2.86709	0.0103601	0.0196559	-3.0902	17	17	22	18	29	38	44	36	29	36	36	21	-0.841064	-0.93721	-0.506369	-0.908011	-0.479148	-0.305181	0.326212	-0.194432	-0.165505	-0.241786	0.00119471	-0.651343
ENSMUSG00000086709.1	Gm16263	predicted gene 16263	13	-0.74535	1.5612	-5.3661	4.45509e-05	0.000147584	1.78086	63	73	75	78	88	97	113	155	138	172	158	162	1.01834	1.13318	1.24018	1.17716	1.10581	1.03536	1.67703	1.89651	2.06559	1.99884	2.11971	2.26669
ENSMUSG00000059674.7	Cdh24	cadherin-like 24	14	-0.745273	2.83358	-8.75947	7.43601e-08	5.3072e-07	7.93732	176	189	190	181	193	255	347	382	333	381	314	336	2.49318	2.49956	2.57543	2.38636	2.2344	2.42521	3.29135	3.19506	3.33339	3.14393	3.10829	3.31686
ENSMUSG00000026344.9	Lypd1	Ly6/Plaur domain containing 1	1	-0.744739	-0.922709	-2.66672	0.0158638	0.0288328	-3.40786	17	12	15	11	15	9	30	34	21	29	33	21	-0.841064	-1.42264	-1.04403	-1.5939	-1.40759	-2.32404	-0.218784	-0.275732	-0.621883	-0.548968	-0.122541	-0.651343
ENSMUSG00000039236.18	Isg20	interferon-stimulated protein	7	-0.744733	4.21217	-13.0731	1.54066e-10	2.56737e-09	13.9936	470	453	466	521	605	651	891	971	790	1050	855	775	3.9077	3.75847	3.86751	3.90906	3.88019	3.77565	4.65057	4.53981	4.57847	4.60525	4.55199	4.52138
ENSMUSG00000050947.9	Amigo1	adhesion molecule with Ig like domain 1	3	-0.744683	1.41388	-5.93931	1.35926e-05	5.10358e-05	3.00844	62	61	74	71	82	95	121	136	119	146	129	125	0.995437	0.876022	1.22095	1.04241	1.00453	1.00546	1.77529	1.7085	1.85272	1.76315	1.82818	1.89394
ENSMUSG00000030124.2	Lag3	lymphocyte-activation gene 3	6	-0.743986	1.48894	-6.12021	9.42626e-06	3.69844e-05	3.35454	71	70	69	73	82	88	129	153	120	152	150	137	1.18952	1.07306	1.12072	1.08221	1.00453	0.895638	1.86729	1.87784	1.86474	1.82105	2.04499	2.02568
ENSMUSG00000024747.3	Aldh1a7	aldehyde dehydrogenase family 1, subfamily A7	19	-0.743567	1.80289	-5.13669	7.24305e-05	0.000228995	1.18375	102	86	85	112	121	100	186	183	152	174	149	136	1.70913	1.36814	1.41963	1.69632	1.56302	1.07908	2.39351	2.13538	2.20452	2.01547	2.03537	2.01515
ENSMUSG00000024806.4	Mlana	melan-A	19	-0.743377	-0.899385	-2.57061	0.0194064	0.0345021	-3.59098	16	14	13	9	9	24	27	26	31	35	23	24	-0.925953	-1.20851	-1.24333	-1.86954	-2.11386	-0.957257	-0.368161	-0.656336	-0.0708682	-0.281864	-0.634041	-0.462898
ENSMUSG00000041143.16	Tmco4	transmembrane and coiled-coil domains 4	4	-0.742525	2.50167	-7.33274	9.07958e-07	4.68543e-06	5.47884	146	147	123	144	184	211	231	312	251	305	292	264	2.22441	2.13808	1.95015	2.05746	2.16569	2.15255	2.70535	2.90346	2.92627	2.82342	3.00366	2.96952
ENSMUSG00000028370.7	Pappa	pregnancy-associated plasma protein A	4	-0.742429	-0.990744	-2.42349	0.0263125	0.0451458	-3.82664	12	11	15	21	14	13	19	32	23	28	17	22	-1.32649	-1.54293	-1.04403	-0.6912	-1.50381	-1.81708	-0.864119	-0.361889	-0.493559	-0.598721	-1.05935	-0.585754
ENSMUSG00000044033.16	Ccdc141	coiled-coil domain containing 141	2	-0.74212	0.44657	-3.97065	0.000919908	0.00224357	-0.952606	29	34	36	40	46	47	55	77	58	63	73	62	-0.0877038	0.0420318	0.191603	0.222385	0.177368	-0.00211154	0.644895	0.891868	0.822217	0.557074	1.01104	0.888177
ENSMUSG00000050052.12	Tdrp	testis development related protein	8	-0.741775	1.46155	-6.19549	8.10485e-06	3.24785e-05	3.50794	71	67	72	81	84	99	132	149	120	153	114	112	1.18952	1.01032	1.18169	1.23126	1.03909	1.06466	1.90033	1.83974	1.86474	1.83048	1.65057	1.73617
ENSMUSG00000001349.5	Cnn1	calponin 1	9	-0.741557	3.04364	-7.05451	1.5262e-06	7.37221e-06	4.77348	243	225	164	227	233	253	383	453	353	494	401	395	2.95743	2.75049	2.36372	2.71226	2.50549	2.41387	3.43356	3.4407	3.41742	3.51822	3.46063	3.54993
ENSMUSG00000005667.8	Mthfd2	methylenetetrahydrofolate dehydrogenase (NAD+ dependent), methenyltetrahydrofolate cyclohydrolase	6	-0.740779	6.05227	-9.42301	2.53305e-08	2.09407e-07	8.26773	1853	1566	1449	2168	2194	2323	3032	3475	2710	3652	3081	2897	5.88569	5.54684	5.50312	5.96502	5.73789	5.61012	6.41677	6.37875	6.3562	6.40306	6.40079	6.42299
ENSMUSG00000038738.15	Shank1	SH3 and multiple ankyrin repeat domains 1	7	-0.740343	-0.207228	-2.74817	0.0133528	0.0246821	-3.40182	30	16	25	19	24	24	41	39	55	44	37	46	-0.0396095	-1.0221	-0.325797	-0.832063	-0.747081	-0.957257	0.225518	-0.0804761	0.746268	0.0441226	0.0401888	0.461551
ENSMUSG00000044702.13	Palb2	partner and localizer of BRCA2	7	-0.739679	1.4076	-3.96096	0.000939829	0.00228802	-1.22332	65	71	52	104	78	98	113	142	102	169	101	127	1.06308	1.09338	0.716024	1.58989	0.93283	1.05008	1.67703	1.77056	1.63133	1.97353	1.47671	1.91675
ENSMUSG00000086522.1	Gm4473	predicted gene 4473	10	-0.739016	0.776832	-4.19615	0.00055904	0.00143197	-0.576682	54	43	39	38	40	65	74	99	85	88	91	77	0.797837	0.376451	0.305559	0.149322	-0.0219409	0.461456	1.06965	1.25237	1.3697	1.03599	1.32707	1.19852
ENSMUSG00000112922.1	Gm47572	predicted gene, 47572	10	-0.73687	1.59231	-4.00995	0.000843341	0.00207698	-1.20424	68	78	83	56	115	110	116	173	150	200	148	114	1.12769	1.22813	1.38548	0.702714	1.48996	1.21594	1.71467	2.05453	2.18547	2.21585	2.02569	1.7616
ENSMUSG00000027661.4	Slc2a10	solute carrier family 2 (facilitated glucose transporter), member 10	2	-0.736808	3.50131	-10.1481	8.2744e-09	7.95319e-08	10.0312	274	307	294	284	342	460	507	662	496	578	509	481	3.13032	3.19795	3.2039	3.03482	3.05817	3.27509	3.83774	3.98752	3.9075	3.74456	3.80431	3.83378
ENSMUSG00000074604.9	Mgst2	microsomal glutathione S-transferase 2	3	-0.736101	1.17564	-4.74036	0.000169868	0.000493982	0.545345	46	63	52	67	76	80	88	131	88	141	119	93	0.568812	0.922192	0.716024	0.959351	0.895597	0.75895	1.31808	1.65466	1.41946	1.71305	1.71224	1.46929
ENSMUSG00000074063.10	Osgin1	oxidative stress induced growth inhibitor 1	8	-0.735899	4.46652	-10.5687	4.43828e-09	4.64532e-08	10.4229	517	623	556	564	719	910	1056	1274	894	1153	1041	843	4.04507	4.21775	4.12202	4.02336	4.12906	4.25855	4.89556	4.93146	4.75679	4.74019	4.83582	4.64264
ENSMUSG00000032589.14	Bsn	bassoon	9	-0.735476	-0.69366	-2.38706	0.0283487	0.0482377	-3.96473	12	15	21	11	19	32	26	29	37	37	28	19	-1.32649	-1.1123	-0.571957	-1.5939	-1.07639	-0.549599	-0.421601	-0.501614	0.180671	-0.202792	-0.35574	-0.792205
ENSMUSG00000100975.2	Gm28875	predicted gene 28875	12	-0.735393	0.221263	-3.39778	0.00326307	0.00694029	-2.13197	32	28	25	24	25	53	54	56	52	80	64	56	0.0520209	-0.233603	-0.325797	-0.502755	-0.689366	0.1695	0.618663	0.435922	0.666097	0.899306	0.822597	0.742572
ENSMUSG00000038560.7	Sp6	trans-acting transcription factor 6	11	-0.735383	-0.659637	-2.73756	0.0136569	0.0251827	-3.30179	15	20	14	17	21	30	28	40	26	24	35	17	-1.01615	-0.708941	-1.14024	-0.988182	-0.935526	-0.64123	-0.316631	-0.0444069	-0.320228	-0.816901	-0.0388827	-0.948324
ENSMUSG00000024986.12	Hhex	hematopoietically expressed homeobox	19	-0.734234	1.79116	-4.7854	0.000154071	0.000452301	0.447792	91	102	68	86	103	127	142	217	135	178	189	168	1.54535	1.61299	1.09981	1.31716	1.3317	1.42239	2.0053	2.38061	2.034	2.04817	2.37742	2.319
ENSMUSG00000013033.16	Adgrl1	adhesion G protein-coupled receptor L1	8	-0.733804	6.6216	-15.8993	6.22071e-12	1.70168e-10	16.8738	2440	2447	2488	2535	2952	3901	4478	5060	4415	5602	4664	4350	6.28261	6.1906	6.28284	6.19059	6.16593	6.35785	6.97928	6.92081	7.06021	7.02024	6.99888	7.00936
ENSMUSG00000040663.9	Clcf1	cardiotrophin-like cytokine factor 1	19	-0.733575	4.773	-13.1869	1.33922e-10	2.28561e-09	13.9979	679	740	670	614	870	972	1267	1500	1192	1518	1325	1294	4.43798	4.46586	4.39087	4.1458	4.40391	4.35359	5.15825	5.16697	5.17163	5.13682	5.18369	5.26057
ENSMUSG00000026939.12	Tmem141	transmembrane protein 141	2	-0.731613	2.1072	-6.05027	1.08537e-05	4.18652e-05	3.04504	110	116	96	117	144	204	184	243	183	216	204	154	1.81756	1.79769	1.59424	1.75905	1.81313	2.10399	2.37796	2.54352	2.47149	2.32661	2.48733	2.19386
ENSMUSG00000085355.2	3010003L21Rik	RIKEN cDNA 3010003L21 gene	6	-0.731567	-0.82734	-2.43327	0.0257893	0.0443354	-3.84289	19	16	9	11	11	22	27	28	26	32	26	37	-0.684945	-1.0221	-1.75029	-1.5939	-1.83823	-1.08011	-0.368161	-0.551367	-0.320228	-0.409243	-0.460709	0.151211
ENSMUSG00000030187.15	Klra2	killer cell lectin-like receptor, subfamily A, member 2	6	-0.731379	-0.669063	-2.51568	0.0217559	0.0380947	-3.72186	14	13	21	27	17	15	28	34	28	35	26	27	-1.11237	-1.31161	-0.571957	-0.336105	-1.23251	-1.61777	-0.316631	-0.275732	-0.215258	-0.281864	-0.460709	-0.296248
ENSMUSG00000050549.8	Fam241a	family with sequence similarity 241, member A	3	-0.728157	0.977651	-4.23742	0.000510435	0.00131794	-0.508456	52	46	45	43	65	67	87	95	89	146	89	96	0.743899	0.472666	0.509573	0.325479	0.671632	0.504848	1.30169	1.19317	1.43567	1.76315	1.29519	1.51485
ENSMUSG00000032462.14	Pik3cb	phosphatidylinositol-4,5-bisphosphate 3-kinase catalytic subunit beta	9	-0.72738	4.93168	-16.0061	5.56525e-12	1.55147e-10	17.289	772	763	727	920	1014	1172	1383	1593	1290	1668	1339	1299	4.62304	4.50999	4.50858	4.72881	4.62476	4.62341	5.28459	5.25373	5.28557	5.27273	5.19885	5.26613
ENSMUSG00000026532.7	Spta1	spectrin alpha, erythrocytic 1	1	-0.724477	6.17306	-15.8638	6.45614e-12	1.7539e-10	16.8963	1798	1812	1813	2060	2450	2549	3238	3812	3156	3878	3170	3246	5.84223	5.75727	5.82634	5.89131	5.89707	5.74403	6.51159	6.51226	6.57596	6.48967	6.44186	6.58706
ENSMUSG00000017493.12	Igfbp4	insulin-like growth factor binding protein 4	11	-0.724338	7.92814	-22.0428	2.48432e-14	1.57457e-12	22.5372	6053	6699	5896	6295	7740	9139	11410	13332	10356	12942	11610	10272	7.59321	7.64335	7.52742	7.50264	7.55642	7.58593	8.32855	8.3184	8.2901	8.22822	8.31451	8.24889
ENSMUSG00000032340.8	Neo1	neogenin	9	-0.72302	7.69283	-22.1563	2.27492e-14	1.45428e-12	22.6492	5007	5359	5057	5989	7114	7933	9045	10951	9008	10632	9726	8639	7.31953	7.32139	7.30599	7.43076	7.43476	7.38177	7.99346	8.03458	8.08892	7.94458	8.05908	7.99912
ENSMUSG00000032067.6	Pts	6-pyruvoyl-tetrahydropterin synthase	9	-0.722057	3.85199	-13.7843	6.52407e-11	1.21452e-09	14.9673	359	392	359	394	472	568	679	791	618	725	635	592	3.5195	3.55006	3.49163	3.50642	3.52238	3.57905	4.25881	4.24419	4.22448	4.07122	4.12312	4.13306
ENSMUSG00000028862.6	Map3k6	mitogen-activated protein kinase kinase kinase 6	4	-0.721591	2.98775	-9.13539	4.01399e-08	3.09391e-07	8.55961	189	212	179	211	274	281	355	408	327	484	394	343	2.59571	2.66483	2.48962	2.60705	2.73887	2.56502	3.32418	3.28994	3.3072	3.48874	3.43525	3.34656
ENSMUSG00000028457.18	Atp8b5	ATPase, class I, type 8B, member 5	4	-0.720813	0.0493796	-3.03386	0.00723078	0.0142625	-2.91504	19	37	37	30	31	29	61	53	57	47	43	29	-0.684945	0.162326	0.230597	-0.186727	-0.384511	-0.689324	0.792993	0.35721	0.797342	0.138245	0.254314	-0.194964
ENSMUSG00000075028.12	Prdm11	PR domain containing 11	2	-0.720788	3.05944	-10.0642	9.39005e-09	8.88729e-08	10.0268	204	233	196	238	285	322	389	454	346	412	367	349	2.70561	2.80079	2.62016	2.78038	2.79556	2.76119	3.45596	3.44388	3.38856	3.25664	3.33297	3.37154
ENSMUSG00000007080.14	Pole	polymerase (DNA directed), epsilon	5	-0.720578	4.14669	-5.75489	1.98266e-05	7.16841e-05	1.85622	393	436	365	607	624	619	717	891	636	1234	775	985	3.64987	3.70335	3.51551	4.12928	3.92477	3.70299	4.33731	4.41583	4.26587	4.8381	4.41035	4.8671
ENSMUSG00000015217.11	Hmgb3	high mobility group box 3	X	-0.719275	2.42641	-4.77122	0.000158876	0.000464293	0.26385	134	124	109	200	187	169	243	259	187	353	259	272	2.10112	1.89351	1.77657	2.52999	2.18896	1.83317	2.77826	2.63533	2.5026	3.03396	2.83096	3.01251
ENSMUSG00000063687.3	Pcdhb5	protocadherin beta 5	18	-0.719194	3.48238	-10.6175	4.13362e-09	4.37585e-08	10.767	269	304	269	286	370	430	488	600	493	624	542	455	3.10379	3.18381	3.07592	3.04493	3.17154	3.1779	3.78269	3.84576	3.89876	3.85495	3.89485	3.7537
ENSMUSG00000035509.17	Fbxl21	F-box and leucine-rich repeat protein 21	13	-0.718962	1.44253	-5.58252	2.83239e-05	9.84468e-05	2.23815	62	80	71	85	82	114	132	144	124	125	101	109	0.995437	1.26442	1.16165	1.30039	1.00453	1.26724	1.90033	1.79067	1.91185	1.53993	1.47671	1.69718
ENSMUSG00000034780.6	B3galt1	UDP-Gal:betaGlcNAc beta 1,3-galactosyltransferase, polypeptide 1	2	-0.718778	1.43104	-5.60591	2.69796e-05	9.43934e-05	2.31581	61	66	71	78	95	100	126	147	100	141	133	112	0.972168	0.98879	1.16165	1.17716	1.21564	1.07908	1.83347	1.82031	1.6029	1.71305	1.87207	1.73617
ENSMUSG00000018740.14	Slc25a35	solute carrier family 25, member 35	11	-0.718754	1.69941	-6.3386	6.09449e-06	2.51425e-05	3.72909	84	96	74	81	93	119	157	175	144	189	147	132	1.43053	1.52596	1.22095	1.23126	1.1851	1.3289	2.14969	2.07107	2.12678	2.13444	2.01594	1.97224
ENSMUSG00000030630.16	Fah	fumarylacetoacetate hydrolase	7	-0.717985	3.58639	-10.5235	4.74141e-09	4.91404e-08	10.5985	273	315	315	323	390	461	525	673	496	623	569	541	3.12505	3.235	3.30327	3.22016	3.24739	3.27822	3.88803	4.01128	3.9075	3.85263	3.96492	4.00321
ENSMUSG00000098678.1	Mroh6	maestro heat-like repeat family member 6	15	-0.717576	0.203292	-3.57988	0.00218365	0.00487223	-1.71614	25	30	24	30	47	51	47	55	47	75	47	50	-0.297922	-0.135755	-0.383512	-0.186727	0.208065	0.114533	0.420335	0.410159	0.521708	0.806794	0.381226	0.580604
ENSMUSG00000036151.15	Tm6sf2	transmembrane 6 superfamily member 2	8	-0.717182	0.499197	-3.36193	0.00353086	0.00746277	-2.29275	38	37	32	25	55	59	55	76	72	83	61	60	0.29644	0.162326	0.0241459	-0.445039	0.432625	0.322851	0.644895	0.873131	1.13176	0.952093	0.753885	0.841256
ENSMUSG00000110945.1	Gm9856	predicted gene 9856	9	-0.715805	0.0831983	-3.45172	0.00289756	0.00625164	-2.01237	32	36	19	23	28	36	54	59	46	60	46	49	0.0520209	0.123332	-0.71282	-0.562876	-0.528901	-0.382143	0.618663	0.510561	0.491011	0.487252	0.350529	0.551749
ENSMUSG00000044083.12	Efcab8	EF-hand calcium binding domain 8	2	-0.715288	1.26732	-5.15132	7.02073e-05	0.000222631	1.36041	74	62	58	52	72	94	111	143	108	123	101	105	1.24882	0.899292	0.872143	0.596781	0.818118	0.990275	1.65138	1.78065	1.7134	1.51676	1.47671	1.64349
ENSMUSG00000030528.12	Blm	Bloom syndrome, RecQ like helicase	7	-0.714849	2.31168	-5.21161	6.17615e-05	0.000198179	1.23322	117	120	120	158	149	169	201	290	182	322	217	259	1.90617	1.8464	1.91467	2.19087	1.86221	1.83317	2.50511	2.79814	2.4636	2.90154	2.57624	2.94198
ENSMUSG00000025432.11	Avil	advillin	10	-0.712867	2.24675	-5.11016	7.66452e-05	0.000240934	1.00224	102	122	145	94	149	188	192	261	235	265	237	213	1.70913	1.87015	2.18665	1.44478	1.86221	1.98645	2.43919	2.64641	2.83144	2.62096	2.70315	2.66048
ENSMUSG00000048138.10	Dmrt2	doublesex and mab-3 related transcription factor 2	19	-0.71165	1.88066	-6.34833	5.97802e-06	2.47102e-05	3.72025	84	100	89	92	127	125	156	190	165	205	181	178	1.43053	1.58456	1.48559	1.41392	1.63256	1.39958	2.1405	2.18939	2.32254	2.25138	2.3152	2.40217
ENSMUSG00000031789.17	Cngb1	cyclic nucleotide gated channel beta 1	8	-0.710707	1.9273	-5.90084	1.47008e-05	5.47945e-05	2.80062	81	101	94	100	126	124	148	196	173	236	209	175	1.37838	1.59884	1.56402	1.53359	1.6212	1.38803	2.0648	2.23413	2.39064	2.45409	2.52218	2.37772
ENSMUSG00000030643.14	Rab30	RAB30, member RAS oncogene family	7	-0.709559	4.50897	-10.5433	4.60581e-09	4.78018e-08	10.384	525	612	568	684	807	826	942	1250	991	1135	1057	983	4.0672	4.19207	4.15279	4.30144	4.29553	4.1189	4.73083	4.90403	4.90532	4.7175	4.85781	4.86417
ENSMUSG00000030532.6	Hddc3	HD domain containing 3	7	-0.707962	1.85561	-6.37241	5.69976e-06	2.37319e-05	3.76959	85	103	85	97	111	136	173	182	154	218	169	147	1.44751	1.62699	1.41963	1.48987	1.43911	1.52079	2.28927	2.1275	2.22331	2.33988	2.21651	2.12696
ENSMUSG00000038205.12	Prkab2	protein kinase, AMP-activated, beta 2 non-catalytic subunit	3	-0.707951	5.52529	-15.5684	8.82077e-12	2.27515e-10	16.6686	1149	1263	1242	1168	1380	1665	2047	2664	2103	2551	2062	1848	5.19644	5.23672	5.28081	5.07298	5.06918	5.12977	5.85013	5.99539	5.99043	5.88552	5.82155	5.77453
ENSMUSG00000018659.12	Pnpo	pyridoxine 5'-phosphate oxidase	11	-0.706987	3.54384	-9.64348	1.79142e-08	1.551e-07	9.22782	300	324	265	327	407	417	510	665	479	609	531	494	3.26087	3.27558	3.05435	3.23789	3.30887	3.13367	3.84625	3.99404	3.85724	3.81987	3.8653	3.87222
ENSMUSG00000006724.12	Cyp27b1	cytochrome P450, family 27, subfamily b, polypeptide 1	10	-0.706637	0.528931	-3.51588	0.00251516	0.00551146	-2.00434	40	48	32	26	48	39	73	72	79	74	63	74	0.369503	0.53342	0.0241459	-0.389544	0.238122	-0.268186	1.05015	0.795652	1.26473	0.787558	0.800055	1.14156
ENSMUSG00000036585.16	Fgf1	fibroblast growth factor 1	18	-0.704328	-0.869165	-2.51659	0.0217149	0.0380441	-3.64451	10	11	17	20	24	22	24	25	21	21	24	25	-1.57803	-1.54293	-0.868939	-0.759913	-0.747081	-1.08011	-0.534811	-0.711832	-0.621883	-1.00535	-0.57392	-0.405182
ENSMUSG00000102692.1	Dchs2	dachsous cadherin related 2	3	-0.704168	1.47845	-4.78159	0.000155348	0.000455509	0.515153	70	90	59	71	95	114	112	153	141	139	116	110	1.1692	1.43335	0.896596	1.04241	1.21564	1.26724	1.66426	1.87784	2.09651	1.69251	1.67556	1.7103
ENSMUSG00000082163.2	Gm14276	predicted gene 14276	2	-0.703299	1.69818	-4.67343	0.000196448	0.000561263	0.227726	104	66	79	98	121	120	148	172	133	187	130	121	1.73701	0.98879	1.31466	1.50459	1.56302	1.34092	2.0648	2.0462	2.01255	2.11914	1.83928	1.84721
ENSMUSG00000021573.15	Tppp	tubulin polymerization promoting protein	13	-0.70319	3.36583	-8.28136	1.67033e-07	1.07102e-06	6.96432	235	276	277	299	343	410	414	596	457	527	475	395	2.90924	3.04464	3.11812	3.10895	3.06238	3.10927	3.54571	3.83612	3.78948	3.61142	3.70467	3.54993
ENSMUSG00000001802.16	Lrp3	low density lipoprotein receptor-related protein 3	7	-0.702447	2.17178	-6.05719	1.07031e-05	4.1327e-05	3.02801	106	127	116	95	135	174	203	244	201	254	247	184	1.76436	1.92786	1.86596	1.45996	1.72036	1.87512	2.51936	2.54943	2.60649	2.55991	2.76265	2.44987
ENSMUSG00000060336.6	Zfp937	zinc finger protein 937	2	-0.701034	1.66396	-5.46703	3.6043e-05	0.000121822	1.96804	68	83	78	93	108	120	121	181	125	176	166	136	1.12769	1.31721	1.2964	1.42943	1.39976	1.34092	1.77529	2.11957	1.9234	2.03191	2.19075	2.01515
ENSMUSG00000044043.4	Pcdhb14	protocadherin beta 14	18	-0.700928	4.76022	-12.0884	5.40537e-10	7.4713e-09	12.5469	647	738	690	784	876	1046	1296	1339	1209	1349	1252	1105	4.36839	4.46196	4.43328	4.49816	4.41382	4.45939	5.19089	5.00322	5.19205	4.9666	5.10197	5.03288
ENSMUSG00000085628.4	Appbp2os	amyloid beta precursor protein (cytoplasmic tail) binding protein 2, opposite strand	11	-0.699335	-0.37046	-2.58364	0.0188855	0.0336866	-3.66074	20	24	15	22	30	23	46	33	32	45	38	24	-0.612795	-0.451783	-1.04403	-0.625612	-0.431054	-1.01738	0.389638	-0.318168	-0.0257803	0.0761838	0.0781567	-0.462898
ENSMUSG00000049409.9	Prokr1	prokineticin receptor 1	6	-0.699169	0.698268	-3.79459	0.0013581	0.00317496	-1.39674	42	44	33	46	50	55	75	89	57	81	87	86	0.439044	0.409241	0.0678673	0.421694	0.296421	0.222449	1.08888	1.09956	0.797342	0.917117	1.26258	1.35702
ENSMUSG00000030946.13	Lhpp	phospholysine phosphohistidine inorganic pyrophosphate phosphatase	7	-0.698599	1.30956	-4.84854	0.000134408	0.000399432	0.733285	68	63	52	70	87	95	109	141	89	140	106	114	1.12769	0.922192	0.716024	1.02209	1.08942	1.00546	1.62527	1.7604	1.43567	1.70282	1.54608	1.7616
ENSMUSG00000053560.5	Ier2	immediate early response 2	8	-0.697817	4.42693	-9.71536	1.60204e-08	1.41428e-07	9.1002	608	507	535	558	692	819	1001	1181	859	1240	1023	861	4.27877	3.92077	4.06652	4.00795	4.07388	4.10663	4.81843	4.82215	4.69921	4.8451	4.81067	4.6731
ENSMUSG00000011179.8	Odc1	ornithine decarboxylase, structural 1	12	-0.697785	7.04319	-17.0468	1.94365e-12	6.09435e-11	18.044	3405	3563	3129	3900	4320	4800	5840	7262	5575	6935	6031	5417	6.7633	6.73259	6.61349	6.81198	6.71519	6.657	7.36236	7.44199	7.39674	7.32817	7.36967	7.3258
ENSMUSG00000030562.17	Nox4	NADPH oxidase 4	7	-0.697741	2.41969	-7.07996	1.45477e-06	7.07398e-06	5.00429	139	129	142	143	172	216	223	293	243	264	242	231	2.15377	1.95032	2.1566	2.04744	2.06866	2.18626	2.65461	2.81296	2.87963	2.61551	2.73321	2.77726
ENSMUSG00000107709.1	9430018G01Rik	RIKEN cDNA 9430018G01 gene	6	-0.696935	1.08376	-3.82187	0.00127855	0.00301142	-1.44476	53	52	50	58	82	77	82	123	84	116	79	115	0.77112	0.647753	0.65999	0.7529	1.00453	0.704157	1.2168	1.56411	1.35273	1.43258	1.12425	1.77414
ENSMUSG00000046768.13	Rhoj	ras homolog family member J	12	-0.695876	5.12469	-14.9149	1.79234e-11	4.1022e-10	16.0232	927	859	859	968	1168	1297	1585	1889	1409	1902	1626	1470	4.88686	4.68086	4.74913	4.80214	4.82865	4.76955	5.4812	5.49953	5.41282	5.46207	5.47893	5.44448
ENSMUSG00000028226.15	Mmp16	matrix metallopeptidase 16	4	-0.694456	4.14256	-10.5853	4.33196e-09	4.55331e-08	10.539	405	455	485	474	579	676	837	865	776	961	831	729	3.69321	3.76481	3.92511	3.7728	3.81687	3.82998	4.56042	4.37313	4.55269	4.47753	4.51094	4.43316
ENSMUSG00000087187.1	Gm13431	predicted gene 13431	2	-0.692742	0.648681	-3.79359	0.0013611	0.00318149	-1.38132	37	39	37	38	52	50	67	86	57	93	75	97	0.258472	0.237288	0.230597	0.149322	0.352455	0.0862443	0.927294	1.05037	0.797342	1.11528	1.04977	1.52972
ENSMUSG00000038152.4	5033430I15Rik	RIKEN cDNA 5033430I15 gene	13	-0.692279	-0.318721	-3.35707	0.00356884	0.00752909	-2.12347	21	21	23	18	28	35	42	45	34	38	31	25	-0.544082	-0.640228	-0.443633	-0.908011	-0.528901	-0.42222	0.25987	0.123538	0.0603764	-0.164824	-0.21135	-0.405182
ENSMUSG00000097000.2	Gm17435	predicted gene, 17435	8	-0.691759	0.555107	-4.12436	0.000654975	0.00165091	-0.650873	41	34	35	42	44	53	64	82	57	80	78	60	0.404693	0.0420318	0.151525	0.291926	0.113943	0.1695	0.861706	0.982065	0.797342	0.899306	1.10599	0.841256
ENSMUSG00000042364.11	Snx18	sorting nexin 18	13	-0.689397	6.79366	-17.6648	1.06883e-12	3.64525e-11	18.6963	2874	3021	2623	3057	3636	4152	5021	5999	4630	5981	5271	4465	6.51875	6.49456	6.35906	6.46067	6.46654	6.4478	7.14438	7.16637	7.1288	7.11468	7.17537	7.047
ENSMUSG00000035262.5	Amh	anti-Mullerian hormone	10	-0.689173	0.911934	-4.26112	0.000484485	0.00125839	-0.466077	54	48	47	48	69	76	81	124	72	93	73	71	0.797837	0.53342	0.571634	0.482448	0.75715	0.685421	1.19921	1.57575	1.13176	1.11528	1.01104	1.08226
ENSMUSG00000023034.7	Nr4a1	nuclear receptor subfamily 4, group A, member 1	15	-0.688379	2.1837	-6.03751	1.11374e-05	4.28145e-05	2.96725	140	126	104	96	149	153	224	263	189	250	202	196	2.16408	1.9165	1.70914	1.47499	1.86221	1.69013	2.66105	2.6574	2.51791	2.53706	2.47315	2.54078
ENSMUSG00000037999.13	Arap2	ArfGAP with RhoGAP domain, ankyrin repeat and PH domain 2	5	-0.68757	1.89054	-5.10411	7.76417e-05	0.000243808	1.10654	90	81	113	118	134	138	158	209	150	209	156	132	1.5295	1.28224	1.82833	1.77128	1.70967	1.54178	2.15882	2.32655	2.18547	2.2792	2.10139	1.97224
ENSMUSG00000001473.7	Tubb6	tubulin, beta 6 class V	18	-0.687441	6.49661	-8.43213	1.2901e-07	8.55699e-07	6.50468	2456	2271	1832	2788	3060	3309	3988	4743	3278	5322	4180	4381	6.29204	6.08294	5.84138	6.32781	6.21776	6.12043	6.81211	6.82748	6.63067	6.94628	6.84083	7.0196
ENSMUSG00000001228.14	Uhrf1	ubiquitin-like, containing PHD and RING finger domains, 1	17	-0.687108	5.00772	-5.38688	4.26451e-05	0.000142	0.821646	933	642	679	1062	1186	1071	1393	1575	1111	2127	1529	1671	4.89616	4.26106	4.41011	4.93578	4.85071	4.49345	5.29498	5.23734	5.07014	5.62333	5.39021	5.62932
ENSMUSG00000024883.8	Rin1	Ras and Rab interactor 1	19	-0.687061	6.38243	-17.9012	8.54468e-13	3.03172e-11	18.9835	2158	2180	1968	2420	2734	3162	3658	4488	3432	4438	3815	3649	6.10547	6.02395	5.94466	6.12362	6.05527	6.05488	6.68752	6.74776	6.6969	6.68425	6.70903	6.75588
ENSMUSG00000000594.7	Gm2a	GM2 ganglioside activator protein	11	-0.686579	4.85716	-14.6821	2.32219e-11	5.01317e-10	15.8112	705	772	726	789	931	1105	1385	1495	1165	1557	1389	1241	4.49216	4.5269	4.5066	4.50733	4.50162	4.53852	5.28667	5.16216	5.13859	5.17341	5.25172	5.20026
ENSMUSG00000080115.3	Eef1akmt3	EEF1A lysine methyltransferase 3	10	-0.685442	0.677969	-3.85343	0.00119228	0.00282967	-1.28091	46	46	32	40	54	61	80	90	57	78	73	72	0.568812	0.472666	0.0241459	0.222385	0.406393	0.370547	1.1814	1.11559	0.797342	0.86301	1.01104	1.1023
ENSMUSG00000043391.10	2510009E07Rik	RIKEN cDNA 2510009E07 gene	16	-0.684822	3.48124	-10.5464	4.585e-09	4.76664e-08	10.6553	276	288	294	304	380	458	498	607	468	566	515	432	3.14079	3.10593	3.2039	3.13283	3.20996	3.26881	3.81193	3.86248	3.82376	3.71432	3.8212	3.67895
ENSMUSG00000086544.1	Chn1os3	chimerin 1, opposite strand 3	2	-0.684686	0.261499	-3.82018	0.00128332	0.00302063	-1.24102	30	32	28	36	39	48	62	61	44	64	48	49	-0.0396095	-0.0441249	-0.165332	0.0723597	-0.0580102	0.0279457	0.816263	0.558258	0.427585	0.579616	0.411283	0.551749
ENSMUSG00000027777.15	Schip1	schwannomin interacting protein 1	3	-0.684506	-0.438303	-2.65978	0.0160973	0.0292107	-3.52827	23	16	23	16	24	18	48	36	31	33	37	32	-0.415758	-1.0221	-0.443633	-1.07307	-0.747081	-1.36251	0.450392	-0.194432	-0.0708682	-0.365522	0.0401888	-0.0552395
ENSMUSG00000025350.15	Rdh5	retinol dehydrogenase 5	10	-0.683019	2.36699	-6.15317	8.82217e-06	3.49097e-05	3.18053	129	139	121	117	175	212	238	247	229	301	250	214	2.04646	2.05763	1.92659	1.75905	2.09354	2.15935	2.74832	2.56703	2.7942	2.8044	2.78004	2.66723
ENSMUSG00000031821.11	Gins2	GINS complex subunit 2 (Psf2 homolog)	8	-0.682347	4.11317	-6.11684	9.49046e-06	3.71719e-05	2.60483	466	409	358	556	613	622	773	848	624	1101	739	882	3.89539	3.61123	3.48761	4.00277	3.89913	3.70996	4.44574	4.34451	4.23841	4.67364	4.34178	4.70785
ENSMUSG00000008318.10	Relt	RELT tumor necrosis factor receptor	7	-0.681831	0.35572	-3.06082	0.00682009	0.0135269	-2.84704	38	30	22	49	49	49	55	63	44	84	54	49	0.29644	-0.135755	-0.506369	0.511892	0.267566	0.0573895	0.644895	0.604428	0.427585	0.969269	0.579554	0.551749
ENSMUSG00000021226.7	Acot2	acyl-CoA thioesterase 2	12	-0.680885	4.28056	-8.10353	2.27372e-07	1.39749e-06	6.38216	536	535	428	598	586	714	946	1045	743	999	906	838	4.09709	3.99825	3.74493	4.10774	3.8342	3.90882	4.73694	4.64572	4.49004	4.53345	4.63553	4.63406
ENSMUSG00000103292.1	Gm35048	predicted gene, 35048	1	-0.679996	-0.292783	-2.63778	0.0168597	0.03046	-3.58552	21	25	18	12	25	28	49	34	37	48	48	37	-0.544082	-0.394067	-0.788769	-1.47361	-0.689366	-0.739077	0.479836	-0.275732	0.180671	0.168302	0.411283	0.151211
ENSMUSG00000031805.17	Jak3	Janus kinase 3	8	-0.679729	4.92114	-10.7869	3.23612e-09	3.55255e-08	10.6413	805	781	744	727	979	1163	1393	1517	1339	1596	1455	1390	4.68339	4.54361	4.54191	4.38934	4.57411	4.61229	5.29498	5.18322	5.33933	5.20909	5.31867	5.36378
ENSMUSG00000037868.15	Egr2	early growth response 2	10	-0.678875	-0.423567	-2.5729	0.0193137	0.0343497	-3.67968	19	24	16	20	29	27	26	43	41	26	31	33	-0.684945	-0.451783	-0.953828	-0.759913	-0.479148	-0.790607	-0.421601	0.0586866	0.326891	-0.70369	-0.21135	-0.0115182
ENSMUSG00000031709.15	Tbc1d9	TBC1 domain family, member 9	8	-0.678244	2.83246	-6.9608	1.82224e-06	8.58228e-06	4.65211	195	189	165	188	229	242	308	360	334	391	372	290	2.64068	2.49956	2.37247	2.44096	2.48056	2.34987	3.11961	3.1096	3.33771	3.18126	3.35247	3.10479
ENSMUSG00000090946.3	Ccdc71l	coiled-coil domain containing 71 like	12	-0.67784	3.40773	-10.7889	3.22658e-09	3.54732e-08	11.0357	270	287	266	276	341	416	469	566	467	573	466	447	3.10914	3.10093	3.05977	2.99367	3.05395	3.13021	3.72546	3.76168	3.82067	3.73204	3.6771	3.72814
ENSMUSG00000085569.1	Gm12602	predicted gene 12602	4	-0.676254	0.220856	-3.39676	0.00327042	0.00695393	-2.13774	31	34	23	36	40	44	48	59	53	52	48	56	0.00693306	0.0420318	-0.443633	0.0723597	-0.0219409	-0.0962337	0.450392	0.510561	0.693319	0.282635	0.411283	0.742572
ENSMUSG00000028497.12	Hacd4	3-hydroxyacyl-CoA dehydratase 4	4	-0.676202	4.65788	-13.3495	1.09824e-10	1.91623e-09	14.2283	595	722	662	725	847	993	1139	1347	1113	1217	1122	978	4.24761	4.43036	4.37355	4.38537	4.36528	4.38441	5.00466	5.01181	5.07274	4.8181	4.94387	4.85682
ENSMUSG00000021714.15	Cenpk	centromere protein K	13	-0.675102	2.46224	-4.78342	0.000154733	0.000453974	0.255599	135	140	125	162	205	175	233	286	210	369	226	282	2.1118	2.06793	1.97332	2.22683	2.3212	1.88336	2.71776	2.77813	2.66953	3.09782	2.63474	3.0645
ENSMUSG00000078762.10	Haus5	HAUS augmin-like complex, subunit 5	7	-0.674678	0.737588	-3.24368	0.00457703	0.00943985	-2.58959	43	52	30	52	48	56	64	105	58	95	80	89	0.472597	0.647753	-0.0674846	0.596781	0.238122	0.248212	0.861706	1.33684	0.822217	1.14582	1.14229	1.40621
ENSMUSG00000038648.5	Creb3l2	cAMP responsive element binding protein 3-like 2	6	-0.674487	8.00959	-19.985	1.3243e-13	6.41855e-12	20.7779	6309	6914	6904	6829	8513	10162	11834	13507	11206	13363	11625	10295	7.65296	7.68892	7.7551	7.6201	7.69375	7.739	8.38119	8.33722	8.4039	8.2744	8.31638	8.25212
ENSMUSG00000057614.6	Gnai1	guanine nucleotide binding protein (G protein), alpha inhibiting 1	5	-0.674044	3.45241	-7.1574	1.25799e-06	6.21702e-06	4.86012	256	278	292	329	325	390	444	618	444	626	589	445	3.03247	3.05504	3.19407	3.24667	2.98472	3.03721	3.64652	3.88837	3.74789	3.85956	4.01472	3.72167
ENSMUSG00000087095.2	Emx2os	Emx2 opposite strand/antisense transcript (non-protein coding)	19	-0.671655	1.95765	-5.46518	3.61831e-05	0.000122184	1.84936	101	102	100	112	125	123	159	212	182	214	196	147	1.69499	1.61299	1.65283	1.69632	1.60975	1.3764	2.16789	2.34706	2.4636	2.31322	2.42976	2.12696
ENSMUSG00000096727.3	Psmb9	proteasome (prosome, macropain) subunit, beta type 9 (large multifunctional peptidase 2)	17	-0.671478	0.117053	-3.43226	0.00302447	0.00648957	-2.019	27	26	24	31	41	41	49	50	42	53	51	55	-0.188987	-0.338572	-0.383512	-0.140185	0.0132485	-0.196928	0.479836	0.273955	0.361243	0.309856	0.497871	0.716809
ENSMUSG00000063488.6	Zkscan7	zinc finger with KRAB and SCAN domains 7	9	-0.670411	2.98905	-7.86352	3.46997e-07	2.01107e-06	6.29897	222	226	191	182	246	287	384	441	333	408	351	367	2.82731	2.75687	2.58298	2.39429	2.58365	2.59545	3.43732	3.40201	3.33339	3.24258	3.26875	3.44399
ENSMUSG00000030087.11	Klf15	Kruppel-like factor 15	6	-0.670141	2.88096	-7.02819	1.60393e-06	7.68428e-06	4.74023	208	209	191	165	228	284	324	415	367	348	315	309	2.73356	2.64431	2.58298	2.25322	2.47426	2.58032	3.19255	3.31445	3.47345	3.0134	3.11287	3.19619
ENSMUSG00000022003.7	Slc25a30	solute carrier family 25, member 30	14	-0.668615	6.05498	-18.0364	7.52744e-13	2.76335e-11	19.161	1752	1739	1610	1870	2220	2433	2977	3530	2734	3618	3025	2839	5.80485	5.69796	5.65507	5.75174	5.75488	5.67685	6.39036	6.4014	6.36891	6.38957	6.37433	6.39381
ENSMUSG00000028931.12	Kcnab2	potassium voltage-gated channel, shaker-related subfamily, beta member 2	4	-0.668487	0.971196	-3.78814	0.00137763	0.00321555	-1.47854	47	50	44	60	75	63	88	89	80	111	82	105	0.599509	0.591719	0.477512	0.801398	0.876614	0.416718	1.31808	1.09956	1.28277	1.36929	1.17769	1.64349
ENSMUSG00000028614.14	Ndc1	NDC1 transmembrane nucleoporin	4	-0.66848	4.03722	-7.73315	4.37949e-07	2.46498e-06	5.79421	405	413	377	557	545	607	716	815	634	937	702	798	3.69321	3.62525	3.56211	4.00536	3.72964	3.67477	4.3353	4.28728	4.26133	4.44106	4.26772	4.56354
ENSMUSG00000019814.5	Ltv1	LTV1 ribosome biogenesis factor	10	-0.668092	5.31051	-16.0013	5.59312e-12	1.55631e-10	17.1991	1010	1055	974	1145	1350	1466	1761	2118	1628	2167	1834	1591	5.01051	4.97722	4.9303	5.0443	5.03749	4.94619	5.63307	5.66457	5.62118	5.65021	5.65254	5.55856
ENSMUSG00000015533.9	Itga2	integrin alpha 2	13	-0.668068	-0.199335	-2.71006	0.0144763	0.0265387	-3.42505	18	23	20	30	25	28	28	45	40	47	45	50	-0.760894	-0.511904	-0.64067	-0.186727	-0.689366	-0.739077	-0.316631	0.123538	0.291702	0.138245	0.319165	0.580604
ENSMUSG00000063445.14	Nmral1	NmrA-like family domain containing 1	16	-0.666734	3.41841	-9.07107	4.45523e-08	3.38542e-07	8.3149	282	275	270	264	357	404	516	550	432	611	472	463	3.17176	3.03942	3.08126	2.92966	3.12001	3.08803	3.8631	3.72034	3.70841	3.8246	3.69554	3.77882
ENSMUSG00000026764.15	Kif5c	kinesin family member 5C	2	-0.665857	0.826634	-2.81094	0.0116822	0.0219177	-3.53077	55	50	33	34	66	60	94	88	65	109	68	107	0.824069	0.591719	0.0678673	-0.00894035	0.693492	0.346896	1.41272	1.08335	0.985275	1.34318	0.909402	1.67059
ENSMUSG00000097415.2	AU020206	expressed sequence AU020206	7	-0.664613	2.78701	-6.3047	6.51857e-06	2.67063e-05	3.36038	184	177	167	173	246	224	316	337	302	430	300	315	2.55713	2.40518	2.3898	2.32133	2.58365	2.2386	3.15654	3.01449	3.19264	3.31826	3.04259	3.22389
ENSMUSG00000023919.7	Cenpq	centromere protein Q	17	-0.66444	2.80967	-5.66227	2.40039e-05	8.50661e-05	2.04454	165	154	189	246	220	249	311	325	279	416	318	339	2.40034	2.20497	2.56783	2.82798	2.42284	2.39093	3.13357	2.96226	3.07856	3.27056	3.12652	3.32966
ENSMUSG00000055809.7	Dnaaf3	dynein, axonemal assembly factor 3	7	-0.663867	2.53563	-7.81663	3.77205e-07	2.15831e-06	6.35658	147	148	154	144	183	223	265	292	255	324	267	248	2.23422	2.14783	2.27324	2.05746	2.15785	2.23216	2.90305	2.80804	2.94903	2.91046	2.87477	2.87949
ENSMUSG00000042810.14	Krba1	KRAB-A domain containing 1	6	-0.663526	4.50464	-12.3286	3.95002e-10	5.73779e-09	12.9309	553	642	589	576	690	869	979	1224	1019	1237	1058	957	4.14209	4.26106	4.20513	4.05371	4.06971	4.19208	4.78638	4.87372	4.9455	4.8416	4.85918	4.82552
ENSMUSG00000025500.12	Lmntd2	lamin tail domain containing 2	7	-0.663204	-0.0527206	-2.85394	0.0106562	0.0201584	-3.19269	18	29	25	26	27	45	48	39	44	51	43	43	-0.760894	-0.18385	-0.325797	-0.389544	-0.580431	-0.0641725	0.450392	-0.0804761	0.427585	0.25489	0.254314	0.365336
ENSMUSG00000027641.13	Rbl1	RB transcriptional corepressor like 1	2	-0.662795	4.19668	-6.45534	4.83974e-06	2.04846e-05	3.27938	411	432	446	618	613	688	725	915	688	1191	786	965	3.7144	3.69006	3.80429	4.15516	3.89913	3.85535	4.35331	4.45416	4.37916	4.78695	4.43067	4.83753
ENSMUSG00000025738.8	Fbxl16	F-box and leucine-rich repeat protein 16	17	-0.662565	1.91288	-5.61206	2.66374e-05	9.33726e-05	2.17429	95	99	100	99	140	166	182	198	152	163	172	139	1.60708	1.57013	1.65283	1.51916	1.77264	1.80741	2.36223	2.24874	2.20452	1.92154	2.24182	2.04651
ENSMUSG00000038894.7	Irs2	insulin receptor substrate 2	8	-0.662308	6.68555	-18.2506	6.16807e-13	2.3277e-11	19.2838	2518	2790	2648	2718	3330	3937	4710	5345	4285	5649	4977	4175	6.328	6.37982	6.37274	6.29113	6.33973	6.3711	7.05214	6.99985	7.0171	7.0323	7.09258	6.95013
ENSMUSG00000051278.12	Zgrf1	zinc finger, GRF-type containing 1	3	-0.659715	3.57835	-8.27529	1.68791e-07	1.08135e-06	6.91437	285	292	296	339	398	426	489	632	454	780	553	577	3.187	3.1258	3.21367	3.2898	3.27664	3.16443	3.78564	3.92066	3.77999	4.17664	3.92381	4.09607
ENSMUSG00000032555.10	Topbp1	topoisomerase (DNA) II binding protein 1	9	-0.658515	6.19669	-10.2544	7.05656e-09	6.91711e-08	9.58418	1860	1782	1670	2237	2574	2789	3165	3721	2687	4440	3223	3572	5.89113	5.73319	5.70784	6.01021	5.96829	5.87382	6.4787	6.47741	6.3439	6.6849	6.46578	6.72511
ENSMUSG00000086607.7	4930511M06Rik	RIKEN cDNA 4930511M06 gene	18	-0.657136	1.04843	-3.96294	0.000935737	0.0022788	-1.14314	41	61	59	68	64	86	78	117	94	98	86	84	0.404693	0.876022	0.896596	0.980567	0.649436	0.862661	1.1451	1.49226	1.51409	1.19044	1.246	1.32327
ENSMUSG00000057880.12	Abat	4-aminobutyrate aminotransferase	16	-0.656107	1.05772	-4.79274	0.000151643	0.000445967	0.652689	59	58	49	57	70	74	87	119	93	107	90	79	0.924471	0.803872	0.631135	0.728025	0.77776	0.647201	1.30169	1.51661	1.49875	1.31658	1.31122	1.23528
ENSMUSG00000040829.14	Zmynd15	zinc finger, MYND-type containing 15	11	-0.655938	-0.0771191	-3.18553	0.00519782	0.0105819	-2.52561	22	29	24	32	28	30	46	55	35	51	38	37	-0.478494	-0.18385	-0.383512	-0.095097	-0.528901	-0.64123	0.389638	0.410159	0.101599	0.25489	0.0781567	0.151211
ENSMUSG00000031949.17	Adat1	adenosine deaminase, tRNA-specific 1	8	-0.655727	3.07762	-8.5036	1.14257e-07	7.72005e-07	7.43923	235	212	204	212	262	314	379	424	364	472	401	389	2.90924	2.66483	2.67774	2.61385	2.67438	2.72495	3.41843	3.34536	3.46163	3.45256	3.46063	3.52787
ENSMUSG00000028066.15	Pmf1	polyamine-modulated factor 1	3	-0.655043	3.51916	-6.99328	1.71341e-06	8.13758e-06	4.54103	293	277	260	342	350	403	462	596	432	765	538	606	3.22687	3.04985	3.02692	3.3025	3.09148	3.08446	3.70379	3.83612	3.70841	4.14865	3.88417	4.16676
ENSMUSG00000029752.12	Asns	asparagine synthetase	6	-0.654005	6.85131	-7.60722	5.49548e-07	3.00418e-06	4.94159	3449	2814	2586	3910	3993	4229	5205	6064	4506	5743	5149	4782	6.78182	6.39217	6.33856	6.81567	6.60165	6.4743	7.1963	7.18192	7.08964	7.0561	7.14159	7.14594
ENSMUSG00000027035.10	Cers6	ceramide synthase 6	2	-0.653704	5.59368	-17.1285	1.79395e-12	5.73408e-11	18.3301	1183	1320	1235	1414	1686	1870	2062	2566	2077	2437	2099	1971	5.2385	5.30038	5.27266	5.34861	5.35803	5.29724	5.86066	5.94133	5.97248	5.81958	5.8472	5.86747
ENSMUSG00000020926.16	Adam11	a disintegrin and metallopeptidase domain 11	11	-0.6532	2.07222	-5.91757	1.42079e-05	5.31309e-05	2.75292	126	98	119	108	134	146	193	223	195	225	185	161	2.01265	1.55556	1.90264	1.64409	1.70967	1.62279	2.44667	2.41987	2.56288	2.38537	2.34665	2.25778
ENSMUSG00000079669.2	Gm17396	predicted gene, 17396	9	-0.65261	-0.205574	-3.20863	0.00494192	0.0101109	-2.46562	26	23	23	24	19	31	45	46	39	45	39	32	-0.242426	-0.511904	-0.443633	-0.502755	-1.07639	-0.594687	0.358274	0.154902	0.255633	0.0761838	0.115151	-0.0552395
ENSMUSG00000031669.10	Gins3	GINS complex subunit 3 (Psf3 homolog)	8	-0.652145	2.57001	-5.58411	2.82301e-05	9.81897e-05	1.94022	166	122	160	172	209	238	279	307	210	332	264	254	2.40903	1.87015	2.32821	2.31299	2.34902	2.32588	2.97718	2.88019	2.66953	2.9456	2.85849	2.91391
ENSMUSG00000024338.15	Psmb8	proteasome (prosome, macropain) subunit, beta type 8 (large multifunctional peptidase 7)	17	-0.65205	-0.20534	-2.54469	0.0204833	0.0361523	-3.7757	16	26	26	29	33	31	33	55	34	54	33	25	-0.925953	-0.338572	-0.270301	-0.234822	-0.295702	-0.594687	-0.0834319	0.410159	0.0603764	0.336573	-0.122541	-0.405182
ENSMUSG00000004661.15	Arid3b	AT rich interactive domain 3B (BRIGHT-like)	9	-0.650381	2.07099	-4.78728	0.000153444	0.000450729	0.356617	90	121	117	111	165	160	166	213	210	198	192	164	1.5295	1.85832	1.8783	1.68344	2.0089	1.75446	2.22986	2.35384	2.66953	2.20138	2.40008	2.28434
ENSMUSG00000037474.13	Dtl	denticleless E3 ubiquitin protein ligase	1	-0.649491	4.04833	-6.03452	1.12048e-05	4.30515e-05	2.45114	413	429	350	508	546	574	688	856	587	1126	736	875	3.7214	3.68002	3.45505	3.87264	3.73229	3.5942	4.27779	4.35805	4.1503	4.70602	4.33591	4.69636
ENSMUSG00000038893.12	Fam117a	family with sequence similarity 117, member A	11	-0.648918	3.58395	-9.45442	2.41028e-08	2.00487e-07	8.90253	319	325	294	313	360	455	546	620	510	622	603	512	3.34933	3.28002	3.2039	3.17486	3.13206	3.25934	3.94456	3.89303	3.94762	3.85032	4.04858	3.9238
ENSMUSG00000050555.9	Hyls1	HYLS1, centriolar and ciliogenesis associated	9	-0.64873	2.63612	-5.02904	9.11612e-05	0.000281611	0.741726	134	145	173	198	203	236	250	323	232	384	256	328	2.10112	2.11838	2.44057	2.51553	2.30709	2.31373	2.81915	2.95337	2.81294	3.15523	2.81419	3.28214
ENSMUSG00000021707.5	Dhfr	dihydrofolate reductase	13	-0.648552	3.85261	-7.10503	1.38777e-06	6.78827e-06	4.66741	371	341	316	477	505	512	589	719	526	947	687	679	3.56687	3.34925	3.30784	3.78189	3.61978	3.42944	4.05383	4.10659	3.99214	4.45637	4.23659	4.33072
ENSMUSG00000117465.1	Gm49980	predicted gene, 49980	18	-0.648154	1.89235	-4.55615	0.000253652	0.000706483	-0.0638871	91	84	93	87	113	145	174	162	145	259	175	207	1.54535	1.33439	1.54867	1.33375	1.46476	1.61291	2.29756	1.96004	2.13673	2.58798	2.2667	2.61936
ENSMUSG00000042751.14	Nmnat2	nicotinamide nucleotide adenylyltransferase 2	1	-0.64775	2.29838	-6.85137	2.24475e-06	1.03242e-05	4.60726	114	130	125	141	142	178	207	246	207	296	236	237	1.86886	1.96141	1.97332	2.02719	1.79303	1.90781	2.54745	2.56119	2.64882	2.78028	2.69707	2.81418
ENSMUSG00000078588.10	Ccdc24	coiled-coil domain containing 24	4	-0.646447	-0.387323	-2.5575	0.0199444	0.0353315	-3.72121	17	21	23	17	28	34	30	36	46	32	28	32	-0.841064	-0.640228	-0.443633	-0.988182	-0.528901	-0.463443	-0.218784	-0.194432	0.491011	-0.409243	-0.35574	-0.0552395
ENSMUSG00000097217.2	Gm26549	predicted gene, 26549	17	-0.645736	-0.137257	-2.83562	0.0110823	0.020882	-3.23803	22	24	28	20	40	38	40	60	34	36	34	35	-0.478494	-0.451783	-0.165332	-0.759913	-0.0219409	-0.305181	0.190329	0.534606	0.0603764	-0.241786	-0.0801054	0.0721398
ENSMUSG00000061533.16	Cep128	centrosomal protein 128	12	-0.645633	3.06142	-6.82736	2.35037e-06	1.07554e-05	4.35723	195	204	198	236	296	340	358	392	316	525	362	423	2.64068	2.60946	2.63477	2.76823	2.8501	2.83954	3.33631	3.23229	3.25791	3.60594	3.31321	3.64861
ENSMUSG00000026786.14	Apbb1ip	amyloid beta (A4) precursor protein-binding, family B, member 1 interacting protein	2	-0.644987	5.46988	-17.2058	1.6634e-12	5.41007e-11	18.4332	1114	1213	1099	1262	1504	1773	1966	2379	1769	2276	1949	1854	5.15183	5.17847	5.10441	5.1846	5.19328	5.22042	5.79189	5.83219	5.74098	5.72099	5.74026	5.77921
ENSMUSG00000114709.1	Gm47920	predicted gene, 47920	14	-0.644881	-0.775901	-2.47979	0.0234333	0.0406717	-3.76755	17	18	11	18	21	35	27	34	21	25	18	18	-0.841064	-0.857039	-1.47466	-0.908011	-0.935526	-0.42222	-0.368161	-0.275732	-0.621883	-0.759186	-0.979176	-0.868154
ENSMUSG00000061119.7	Prcp	prolylcarboxypeptidase (angiotensinase C)	7	-0.644542	4.13057	-11.9865	6.18315e-10	8.41305e-09	12.5656	438	499	421	540	614	686	786	899	732	874	738	703	3.80609	3.89785	3.72117	3.96069	3.90148	3.85115	4.46978	4.42872	4.46854	4.3407	4.33982	4.3808
ENSMUSG00000028532.14	Cachd1	cache domain containing 1	4	-0.643971	3.61217	-9.28804	3.14009e-08	2.5119e-07	8.63107	314	295	323	337	422	492	524	601	534	648	540	532	3.32657	3.14052	3.3394	3.28128	3.36102	3.37201	3.88528	3.84816	4.0139	3.90935	3.88952	3.97903
ENSMUSG00000002897.5	Il17ra	interleukin 17 receptor A	6	-0.641424	5.5765	-16.456	3.50634e-12	1.0318e-10	17.6321	1239	1316	1166	1298	1497	1748	2173	2493	1947	2722	2227	2000	5.3052	5.296	5.18975	5.22517	5.18655	5.19993	5.93628	5.8997	5.87926	5.97911	5.93258	5.88854
ENSMUSG00000029581.14	Fscn1	fascin actin-bundling protein 1	5	-0.641067	9.51351	-18.4593	5.09069e-13	2.00265e-11	19.2662	19615	19782	18515	20629	23695	28231	33348	39643	30077	37213	33545	28063	9.28936	9.20544	9.17822	9.21496	9.17053	9.21305	9.87581	9.89054	9.82825	9.75193	9.8452	9.6988
ENSMUSG00000116673.1	A630089N07Rik	RIKEN cDNA A630089N07 gene	16	-0.64087	2.15266	-6.73507	2.80668e-06	1.2553e-05	4.42165	103	116	113	124	160	174	186	223	182	238	201	203	1.72314	1.79769	1.82833	1.84254	1.96464	1.87512	2.39351	2.41987	2.4636	2.46623	2.46601	2.59128
ENSMUSG00000070780.11	Rbm47	RNA binding motif protein 47	5	-0.640554	1.51819	-4.73662	0.000171253	0.000497424	0.421505	69	75	74	65	92	97	106	164	121	185	153	129	1.14859	1.17191	1.22095	0.915958	1.16959	1.03536	1.58519	1.97769	1.87666	2.10366	2.07346	1.9392
ENSMUSG00000035458.15	Tnni3	troponin I, cardiac 3	7	-0.639595	1.72992	-5.53519	3.1258e-05	0.000107312	2.05436	77	91	100	81	94	106	160	173	142	174	166	156	1.30578	1.44921	1.65283	1.23126	1.20045	1.16274	2.17691	2.05453	2.10667	2.01547	2.19075	2.21241
ENSMUSG00000111662.1	Gm7435	predicted gene 7435	9	-0.639392	-0.150141	-3.05492	0.00690795	0.0136829	-2.75674	19	24	24	28	34	34	40	48	32	40	45	36	-0.684945	-0.451783	-0.383512	-0.284575	-0.253266	-0.463443	0.190329	0.215656	-0.0257803	-0.0917609	0.319165	0.112217
ENSMUSG00000039774.12	Galnt12	polypeptide N-acetylgalactosaminyltransferase 12	4	-0.639354	1.96118	-6.078	1.02628e-05	3.9824e-05	3.14104	90	102	107	110	128	151	167	201	163	221	161	170	1.5295	1.61299	1.74997	1.67044	1.64383	1.67121	2.2385	2.27038	2.305	2.35955	2.14676	2.33602
ENSMUSG00000028023.16	Pitx2	paired-like homeodomain transcription factor 2	3	-0.639109	1.22555	-4.01871	0.000827172	0.00204123	-1.10054	61	68	64	49	80	72	116	131	97	116	134	86	0.972168	1.03154	1.01301	0.511892	0.969126	0.607942	1.71467	1.65466	1.55918	1.43258	1.88283	1.35702
ENSMUSG00000041859.10	Mcm3	minichromosome maintenance complex component 3	1	-0.638469	5.65233	-7.04739	1.54685e-06	7.45332e-06	4.08271	1313	1140	1124	1663	1849	1939	2233	2432	1691	3069	2200	2495	5.38885	5.08896	5.13685	5.58254	5.49113	5.3495	5.97557	5.86397	5.67594	6.15218	5.91499	6.20751
ENSMUSG00000027371.10	Fahd2a	fumarylacetoacetate hydrolase domain containing 2A	2	-0.638037	1.99465	-6.03036	1.12996e-05	4.33708e-05	3.01869	107	98	113	100	135	143	174	227	163	217	181	158	1.77785	1.55556	1.82833	1.53359	1.72036	1.59294	2.29756	2.44547	2.305	2.33326	2.3152	2.23073
ENSMUSG00000059901.12	Adamts14	a disintegrin-like and metallopeptidase (reprolysin type) with thrombospondin type 1 motif, 14	10	-0.637295	0.49886	-3.53117	0.00243172	0.00535245	-1.91175	29	35	41	47	44	53	64	71	51	82	70	55	-0.0877038	0.0832544	0.376818	0.452391	0.113943	0.1695	0.861706	0.775614	0.638352	0.934711	0.950922	0.716809
ENSMUSG00000058420.8	Syt17	synaptotagmin XVII	7	-0.636881	1.59507	-4.8555	0.000132403	0.000394072	0.658407	81	80	69	91	115	120	124	159	125	131	140	128	1.37838	1.26442	1.12072	1.39824	1.48996	1.34092	1.81048	1.93316	1.9234	1.60731	1.9458	1.92802
ENSMUSG00000078126.4	Rpl23a-ps3	ribosomal protein L23A, pseudogene 3	14	-0.636664	0.0499906	-2.98148	0.0080988	0.0157878	-2.96824	21	25	35	37	44	47	50	54	38	49	30	36	-0.544082	-0.394067	0.151525	0.111354	0.113943	-0.00211154	0.50869	0.383927	0.218638	0.197746	-0.257893	0.112217
ENSMUSG00000033752.7	Mnd1	meiotic nuclear divisions 1	3	-0.636582	0.890951	-3.52317	0.00247501	0.00543564	-2.05113	53	41	49	49	71	65	83	102	68	114	90	63	0.77112	0.308547	0.631135	0.511892	0.79808	0.461456	1.23418	1.29522	1.04988	1.40759	1.31122	0.911077
ENSMUSG00000032782.19	Cntrob	centrobin, centrosomal BRCA2 interacting protein	11	-0.636574	4.77535	-11.0096	2.35555e-09	2.68113e-08	11.028	708	672	635	771	927	1070	1161	1357	1049	1633	1256	1342	4.49828	4.3269	4.31353	4.47406	4.49541	4.4921	5.03225	5.02248	4.98734	5.24214	5.10657	5.3131
ENSMUSG00000020974.6	Pole2	polymerase (DNA directed), epsilon 2 (p59 subunit)	12	-0.635933	1.95798	-4.11775	0.000664614	0.00167236	-1.06209	104	83	106	125	136	137	178	208	132	239	151	179	1.73701	1.31721	1.73649	1.85408	1.73097	1.53132	2.33026	2.31965	2.0017	2.47227	2.05454	2.41023
ENSMUSG00000029552.19	Tes	testis derived transcript	6	-0.634599	4.48415	-12.0751	5.50059e-10	7.58171e-09	12.6003	606	568	551	624	745	828	1012	1162	877	1235	1019	983	4.27402	4.08452	4.109	4.16909	4.18027	4.12239	4.83419	4.79876	4.72911	4.83927	4.80502	4.86417
ENSMUSG00000015619.10	Gata3	GATA binding protein 3	2	-0.633829	3.82381	-9.36995	2.75556e-08	2.24425e-07	8.68691	372	419	348	376	485	553	652	709	653	693	598	558	3.57075	3.64603	3.44679	3.43904	3.56154	3.54047	4.20031	4.0864	4.3039	4.00614	4.03658	4.04781
ENSMUSG00000052105.17	Mtcl1	microtubule crosslinking factor 1	17	-0.633663	3.3165	-5.75213	1.99395e-05	7.20573e-05	2.04865	257	230	290	279	348	412	396	507	469	579	415	360	3.03808	2.78213	3.18417	3.00924	3.08322	3.11628	3.48166	3.60301	3.82683	3.74705	3.51007	3.41625
ENSMUSG00000037621.8	Atoh8	atonal bHLH transcription factor 8	6	-0.633486	7.06303	-15.4727	9.76965e-12	2.49387e-10	16.3514	3233	3643	3425	3584	4351	5403	5777	6832	5583	7176	6576	5488	6.68853	6.76462	6.74388	6.69009	6.72551	6.82771	7.34671	7.35394	7.39881	7.37745	7.49447	7.34459
ENSMUSG00000025176.14	Hoga1	4-hydroxy-2-oxoglutarate aldolase 1	19	-0.630159	1.98142	-5.48663	3.45949e-05	0.000117382	1.88153	93	116	109	101	147	150	180	228	154	210	167	141	1.57655	1.79769	1.77657	1.54787	1.84278	1.66165	2.34633	2.45179	2.22331	2.28607	2.19939	2.06705
ENSMUSG00000041313.14	Slc7a1	solute carrier family 7 (cationic amino acid transporter, y+ system), member 1	5	-0.630102	6.33319	-13.2654	1.21667e-10	2.0909e-09	13.7979	2206	2080	1930	2431	2696	3017	3552	4159	3240	4208	3784	3354	6.1372	5.95622	5.91654	6.13017	6.03508	5.98717	6.6451	6.63794	6.61385	6.60748	6.69726	6.63427
ENSMUSG00000020865.16	Abcc3	ATP-binding cassette, sub-family C (CFTR/MRP), member 3	11	-0.629271	1.42139	-4.50592	0.000283085	0.000779076	-0.0519673	67	62	75	82	109	110	113	148	99	129	125	93	1.10647	0.899292	1.24018	1.24886	1.413	1.21594	1.67703	1.83006	1.58848	1.5852	1.78291	1.46929
ENSMUSG00000010660.3	Plcd1	phospholipase C, delta 1	9	-0.629259	5.65233	-15.7437	7.32522e-12	1.94877e-10	16.8497	1245	1380	1280	1493	1715	1995	2188	2541	2149	2531	2306	1981	5.31216	5.36448	5.32427	5.42702	5.38262	5.39057	5.94621	5.92721	6.02164	5.87417	5.98286	5.87477
ENSMUSG00000117893.1	Gm46658	predicted gene, 46658	19	-0.629253	-0.305993	-2.57089	0.019395	0.034486	-3.69539	15	19	30	21	33	33	35	46	29	38	31	35	-1.01615	-0.78109	-0.0674846	-0.6912	-0.295702	-0.505878	0.00022602	0.154902	-0.165505	-0.164824	-0.21135	0.0721398
ENSMUSG00000045751.16	Mms22l	MMS22-like, DNA repair protein	4	-0.62819	2.77631	-5.46384	3.62849e-05	0.0001225	1.6559	164	168	144	204	249	254	293	317	230	436	329	395	2.3916	2.33011	2.1767	2.55849	2.60111	2.41955	3.0477	2.92636	2.80047	3.33823	3.1755	3.54993
ENSMUSG00000027827.17	Kcnab1	potassium voltage-gated channel, shaker-related subfamily, beta member 1	3	-0.628156	6.87887	-22.3213	2.00319e-14	1.30304e-12	22.847	3030	3181	3052	3335	3992	4674	5388	6094	4834	5944	5182	4684	6.59499	6.569	6.57755	6.58622	6.60129	6.61863	7.24615	7.18904	7.191	7.10573	7.1508	7.11607
ENSMUSG00000074457.10	S100a16	S100 calcium binding protein A16	3	-0.626863	3.91571	-10.2679	6.9164e-09	6.8022e-08	10.1117	375	414	386	425	530	590	634	835	604	757	699	609	3.58232	3.62874	3.5961	3.61555	3.68942	3.63383	4.15996	4.32224	4.19145	4.13349	4.26155	4.17388
ENSMUSG00000034762.9	Glis1	GLIS family zinc finger 1	4	-0.626381	-0.30838	-2.45114	0.024859	0.0429102	-3.9335	16	22	26	19	22	38	30	42	41	46	41	26	-0.925953	-0.57464	-0.270301	-0.832063	-0.869938	-0.305181	-0.218784	0.0251341	0.326891	0.107548	0.18641	-0.349687
ENSMUSG00000049932.3	H2afx	H2A histone family, member X	9	-0.625697	4.61655	-7.47754	6.95806e-07	3.69874e-06	5.15181	582	660	564	730	796	834	1142	1149	891	1568	1155	1261	4.21577	4.30092	4.14261	4.39528	4.27574	4.1328	5.00846	4.78253	4.75194	5.18356	4.98567	5.22332
ENSMUSG00000066607.5	Insyn1	inhibitory synaptic factor 1	9	-0.625609	3.54913	-7.07267	1.47487e-06	7.16467e-06	4.65875	280	305	323	310	363	481	544	553	501	576	573	522	3.16151	3.18854	3.3394	3.16098	3.14402	3.33942	3.93927	3.72818	3.92196	3.73957	3.97502	3.95168
ENSMUSG00000037846.18	Rtkn2	rhotekin 2	10	-0.625437	0.918778	-3.00064	0.00777014	0.015207	-3.12908	58	43	35	46	50	72	87	100	52	146	118	100	0.900018	0.376451	0.151525	0.421694	0.296421	0.607942	1.30169	1.26679	0.666097	1.76315	1.70011	1.57344
ENSMUSG00000007594.10	Hapln4	hyaluronan and proteoglycan link protein 4	8	-0.625054	3.47517	-7.65784	5.01496e-07	2.77009e-06	5.77985	303	308	283	314	328	451	550	542	483	539	491	448	3.27521	3.20263	3.14898	3.17945	2.99796	3.24662	3.95508	3.69922	3.86922	3.64387	3.75242	3.73136
ENSMUSG00000051243.14	Islr2	immunoglobulin superfamily containing leucine-rich repeat 2	9	-0.624462	-0.942769	-2.45819	0.024501	0.0423464	-3.81044	19	14	13	10	14	10	29	27	25	28	24	26	-0.684945	-1.20851	-1.24333	-1.72515	-1.50381	-2.17965	-0.266878	-0.602897	-0.375723	-0.598721	-0.57392	-0.349687
ENSMUSG00000037411.10	Serpine1	serine (or cysteine) peptidase inhibitor, clade E, member 1	5	-0.624193	5.32737	-3.89907	0.00107776	0.00258102	-2.57932	1555	1017	776	1185	1360	1249	2043	2124	1494	2311	1667	1684	5.63282	4.92432	4.60262	5.09382	5.04813	4.71517	5.84731	5.66865	5.4973	5.743	5.51484	5.6405
ENSMUSG00000078700.10	D030028A08Rik	RIKEN cDNA D030028A08 gene	11	-0.623772	3.02638	-7.61487	5.41988e-07	2.96893e-06	5.83894	185	250	213	225	283	340	372	418	344	386	346	327	2.56493	2.90217	2.73987	2.69952	2.78541	2.83954	3.39158	3.32483	3.38021	3.16271	3.24808	3.27774
ENSMUSG00000107092.1	Gm7993	predicted gene 7993	5	-0.622797	5.02929	-12.0713	5.52798e-10	7.60534e-09	12.4502	865	947	820	925	1008	1213	1537	1809	1282	1735	1411	1312	4.78704	4.82149	4.68214	4.73662	4.6162	4.67299	5.43685	5.43712	5.2766	5.32952	5.27438	5.28049
ENSMUSG00000034936.2	Arl4d	ADP-ribosylation factor-like 4D	11	-0.62126	3.45769	-6.99122	1.72009e-06	8.15841e-06	4.52002	292	293	286	292	382	442	501	645	392	591	475	422	3.22195	3.13072	3.16417	3.07483	3.21753	3.21757	3.82058	3.95002	3.5684	3.77662	3.70467	3.6452
ENSMUSG00000037572.17	Wdhd1	WD repeat and HMG-box DNA binding protein 1	14	-0.619724	3.82918	-5.37677	4.35621e-05	0.000144438	1.12365	384	315	337	432	474	517	634	744	444	899	663	741	3.61649	3.235	3.40052	3.63909	3.52847	3.44345	4.15996	4.15587	3.74789	4.38137	4.18532	4.4567
ENSMUSG00000112368.1	Gm49376	predicted gene, 49376	12	-0.619049	-0.430588	-2.36934	0.0293916	0.0498178	-4.03909	16	19	20	21	25	33	25	33	42	44	34	24	-0.925953	-0.78109	-0.64067	-0.6912	-0.689366	-0.505878	-0.477096	-0.318168	0.361243	0.0441226	-0.0801054	-0.462898
ENSMUSG00000039114.16	Nrn1	neuritin 1	13	-0.618482	5.90371	-16.0754	5.17887e-12	1.45469e-10	17.1745	1408	1587	1542	1634	1990	2302	2515	2992	2426	3394	3037	2589	5.4896	5.56605	5.59283	5.55717	5.59712	5.59702	6.14711	6.16288	6.19651	6.29737	6.38004	6.26085
ENSMUSG00000074825.4	Itpripl1	inositol 1,4,5-triphosphate receptor interacting protein-like 1	2	-0.617196	2.68383	-5.24314	5.77657e-05	0.000186854	1.16731	183	142	170	190	227	247	313	306	243	368	255	279	2.54929	2.08833	2.41541	2.45618	2.46793	2.37932	3.1428	2.87549	2.87963	3.09391	2.80855	3.0491
ENSMUSG00000026355.11	Mcm6	minichromosome maintenance complex component 6	1	-0.616957	5.80164	-5.96251	1.29662e-05	4.89939e-05	1.85944	1478	1304	1148	1992	2177	2115	2365	2599	1885	3460	2397	2756	5.55957	5.28279	5.16731	5.8429	5.72667	5.47482	6.05841	5.95976	5.83258	6.32515	6.03869	6.35101
ENSMUSG00000027811.9	4930579G24Rik	RIKEN cDNA 4930579G24 gene	3	-0.616326	2.74259	-4.43372	0.000331571	0.000895237	-0.587279	170	176	134	222	221	273	319	322	203	426	299	328	2.44328	2.39703	2.07324	2.6802	2.42937	2.52343	3.17015	2.9489	2.62074	3.30479	3.03778	3.28214
ENSMUSG00000104724.1	Gm43162	predicted gene 43162	3	-0.616223	-0.328646	-2.40783	0.0271701	0.0464506	-3.95147	14	18	21	30	31	39	24	32	39	47	37	31	-1.11237	-0.857039	-0.571957	-0.186727	-0.384511	-0.268186	-0.534811	-0.361889	0.255633	0.138245	0.0401888	-0.100327
ENSMUSG00000006205.13	Htra1	HtrA serine peptidase 1	7	-0.615548	7.04269	-16.466	3.47075e-12	1.02539e-10	17.4363	3361	3602	3345	3587	4486	5130	6127	6613	5257	7143	6103	5276	6.74454	6.74829	6.70978	6.6913	6.76958	6.75292	7.43156	7.30694	7.31201	7.3708	7.38679	7.28776
ENSMUSG00000074259.10	Gramd2	GRAM domain containing 2	9	-0.61388	1.42965	-4.19933	0.000555132	0.00142319	-0.747579	67	79	70	72	78	100	121	162	97	152	105	129	1.10647	1.24639	1.14133	1.06244	0.93283	1.07908	1.77529	1.96004	1.55918	1.82105	1.53247	1.9392
ENSMUSG00000038644.14	Pold1	polymerase (DNA directed), delta 1, catalytic subunit	7	-0.613495	4.79055	-6.86615	2.1822e-06	1.00766e-05	3.92527	782	688	568	864	971	1033	1180	1299	1043	1687	1237	1350	4.6416	4.36082	4.15279	4.63826	4.56228	4.44136	5.05566	4.95948	4.97907	5.28906	5.08458	5.32167
ENSMUSG00000034275.18	Igsf9b	immunoglobulin superfamily, member 9B	9	-0.613034	3.70648	-6.34894	5.97084e-06	2.4688e-05	3.17474	299	344	362	378	408	486	529	628	597	828	560	560	3.25607	3.36187	3.50362	3.44668	3.3124	3.35433	3.89897	3.91151	4.17465	4.26275	3.94194	4.05296
ENSMUSG00000022893.14	Adamts1	a disintegrin-like and metallopeptidase (reprolysin type) with thrombospondin type 1 motif, 1	16	-0.611551	7.43848	-11.2921	1.58537e-09	1.88735e-08	10.9795	4558	4993	4453	5470	6254	7099	7094	9493	7846	7639	7318	6062	7.184	7.21934	7.1225	7.29999	7.24889	7.22153	7.64296	7.82847	7.88969	7.46765	7.6487	7.48809
ENSMUSG00000015702.13	Anxa9	annexin A9	3	-0.611221	0.955879	-3.30085	0.00403787	0.00842036	-2.56403	42	56	59	44	64	78	69	109	98	113	76	80	0.439044	0.753686	0.896596	0.358269	0.649436	0.722654	0.96942	1.39053	1.5739	1.39494	1.06876	1.25331
ENSMUSG00000032220.10	Myo1e	myosin IE	9	-0.610957	5.67972	-17.0801	1.88096e-12	5.9481e-11	18.2672	1269	1336	1369	1408	1659	1988	2241	2636	2042	2826	2439	2175	5.3397	5.31775	5.42121	5.34248	5.33474	5.3855	5.98073	5.98015	5.94797	6.03319	6.06374	6.00952
ENSMUSG00000025076.11	Casp7	caspase 7	19	-0.610718	3.8294	-9.29275	3.11653e-08	2.49845e-07	8.58126	359	383	342	376	476	540	627	702	558	786	655	696	3.5195	3.51659	3.42174	3.43904	3.53454	3.50618	4.14395	4.0721	4.07727	4.18769	4.16782	4.36637
ENSMUSG00000022391.16	Rangap1	RAN GTPase activating protein 1	15	-0.610426	6.16716	-8.12507	2.18988e-07	1.35326e-06	6.00816	1878	1693	1664	2233	2378	2660	3072	3624	2448	4528	3355	3635	5.90502	5.6593	5.70265	6.00763	5.85405	5.80551	6.43568	6.43931	6.20953	6.71321	6.52368	6.75033
ENSMUSG00000025403.5	Shmt2	serine hydroxymethyltransferase 2 (mitochondrial)	10	-0.610026	7.23053	-9.71474	1.60356e-08	1.41478e-07	8.58607	4119	3752	3586	4832	5118	5754	6961	7474	5520	7808	6786	6511	7.03791	6.80714	6.81014	7.12109	6.95971	6.91851	7.61566	7.4835	7.38244	7.49922	7.53982	7.59117
ENSMUSG00000059195.10	Gm12715	predicted gene 12715	4	-0.609602	1.80079	-4.16478	0.000599083	0.00152297	-0.938176	98	90	92	105	129	126	149	199	140	156	182	111	1.6517	1.43335	1.53316	1.60363	1.65502	1.41103	2.07448	2.25599	2.08628	1.85841	2.32312	1.72329
ENSMUSG00000039474.13	Wfs1	wolframin ER transmembrane glycoprotein	5	-0.608684	6.42578	-15.2365	1.26017e-11	3.06334e-10	16.1559	2278	2325	2161	2618	2855	3293	3876	4540	3361	4453	3821	3411	6.18352	6.11683	6.0796	6.23706	6.11774	6.11344	6.77102	6.76438	6.66674	6.68911	6.71129	6.65858
ENSMUSG00000060860.8	Ube2s	ubiquitin-conjugating enzyme E2S	7	-0.607914	5.88728	-8.5494	1.05738e-07	7.23004e-07	6.79975	1646	1594	1367	1703	1987	2209	2697	3110	2199	3478	2448	2603	5.71484	5.5724	5.4191	5.61682	5.59495	5.53754	6.24789	6.21867	6.05481	6.33264	6.06905	6.26863
ENSMUSG00000039485.8	Tspyl4	TSPY-like 4	10	-0.60784	3.89421	-8.60152	9.68449e-08	6.69295e-07	7.37546	402	416	349	425	464	613	606	776	644	770	677	616	3.6825	3.63568	3.45093	3.61555	3.49774	3.68895	4.09484	4.21659	4.28389	4.15804	4.21545	4.19035
ENSMUSG00000039137.18	Whrn	whirlin	4	-0.606482	4.27939	-8.20684	1.89981e-07	1.20052e-06	6.53672	543	541	558	467	559	776	971	988	892	988	844	715	4.11579	4.01432	4.12719	3.75136	3.7662	4.02887	4.77455	4.56484	4.75356	4.51749	4.53332	4.4052
ENSMUSG00000040675.17	Mthfd1l	methylenetetrahydrofolate dehydrogenase (NADP+ dependent) 1-like	10	-0.605952	5.25241	-6.08028	1.02158e-05	3.96831e-05	2.20048	1132	898	897	1276	1275	1373	1796	1867	1390	2020	1635	1776	5.17495	4.74488	4.81155	5.20051	4.95506	4.85167	5.66145	5.48264	5.39324	5.54889	5.48689	5.71721
ENSMUSG00000001663.10	Gstt1	glutathione S-transferase, theta 1	10	-0.605732	5.5148	-11.9622	6.38597e-10	8.64145e-09	12.2031	1091	1317	1194	1182	1460	1778	1920	2397	1925	2498	2248	1887	5.12175	5.29709	5.22397	5.09016	5.15046	5.22448	5.75775	5.84306	5.86287	5.85524	5.94612	5.80465
ENSMUSG00000055761.14	Nkain3	Na+/K+ transporting ATPase interacting 3	4	-0.605674	0.898475	-3.35941	0.00355051	0.00749681	-2.42186	47	52	50	46	73	55	78	88	96	107	75	80	0.599509	0.647753	0.65999	0.421694	0.837881	0.222449	1.1451	1.08335	1.54431	1.31658	1.04977	1.25331
ENSMUSG00000026315.13	Serpinb8	serine (or cysteine) peptidase inhibitor, clade B, member 8	1	-0.604863	3.52315	-7.02876	1.60219e-06	7.68005e-06	4.60222	271	309	276	335	382	415	466	593	427	740	512	569	3.11446	3.2073	3.11291	3.2727	3.21753	3.12674	3.71621	3.82885	3.69163	4.10075	3.81278	4.07594
ENSMUSG00000032397.7	Tipin	timeless interacting protein	9	-0.604529	4.13828	-10.1155	8.69029e-09	8.28847e-08	9.82288	464	454	429	550	615	704	781	911	646	934	774	732	3.88919	3.76164	3.74829	3.98713	3.90382	3.88849	4.46058	4.44784	4.28836	4.43644	4.40849	4.43908
ENSMUSG00000022364.14	Tbc1d31	TBC1 domain family, member 31	15	-0.603786	4.84398	-11.7694	8.26143e-10	1.07762e-08	12.0894	735	761	721	803	1024	1127	1259	1408	1172	1557	1211	1271	4.55223	4.50621	4.49663	4.53269	4.63891	4.56694	5.14911	5.07569	5.14722	5.17341	5.05395	5.23471
ENSMUSG00000025608.9	Podxl	podocalyxin-like	6	-0.603742	3.1954	-5.9677	1.28301e-05	4.85415e-05	2.55678	264	239	190	282	279	338	411	427	353	559	460	401	3.07678	2.83739	2.57543	3.02464	2.76491	2.83104	3.53523	3.35552	3.41742	3.69638	3.65843	3.57165
[truncated: 774 more rows]
