# Supplementary material for: Combinatorial Gli activity directs immune infiltration and tumor growth in pancreatic cancer
Source: PLoS Genet. 2022 Jul 22;18(7):e1010315. doi: 10.1371/journal.pgen.1010315 (PMC9348714; doi:10.1371/journal.pgen.1010315)
Supplement: S2 Supplemental File — (XLSX) [file pgen.1010315.s015.xlsx]

## Sheet: Fig 2D
KF;Gli2/Gli3 WT	KF;Gli2/Gli3 cKO
45.1	84.6
40.7	88.9
44.6	67.6

## Sheet: Fig 2E
KF;Gli2/Gli3 WT	KF;Gli2/Gli3 cKO
31.4798	1.97118
24.5014	5.56514
26.2248	7.9092

## Sheet: Fig 2F
KF;Gli2/Gli3 WT			KF;Gli2/Gli3 cKO
34.9006	19.4608	29.8627	10.4916	13.5266	15.7787

## Sheet: Fig 2G
KF;Gli2/Gli3 WT	KF;Gli2/Gli3 cKO
8.44	38.3
12.4	48.9
11.4	22.6

## Sheet: Fig 2H
KF;Gli2/Gli3 WT	KF;Gli2/Gli3 cKO
2.16908	27.576
4.0796	34.4745
3.6024	13.9442

## Sheet: Fig 2I
KF;Gli2/Gli3 WT	KF;Gli2/Gli3 cKO
0.422844	7.7749
0.434	9.4866
1.06134	4.1132

## Sheet: Fig 3F
	Acinar					ADM					PanIN 1A					PanIN 1B					PanIN 2					PanIN 3
KF;Gli2/Gli3 WT	3.33333	0	0	0	0	13.3333	30	20	30	23.3333	50	43.3333	46.6667	40	43.3333	20	16.6667	16.6667	13.3333	6.66667	13.3333	10	16.6667	16.6667	26.6667	0	0	0	0	0
KF;Gli2/Gli3 cKO	0	0	0	0		33.3333	6.66667	16.6667	10		36.6667	60	60	63.3333		13.3333	20	20	16.6667		13.3333	13.3333	3.33333	10		3.33333	0	0	0

## Sheet: Fig 3G
KF;Gli2/Gli3 WT					KF;Gli2/Gli3 cKO
30.9423	31.4789	29.6301	26.5187	24.2357	18.7382	19.0777	21.1139	18.9196

## Sheet: Fig 3H
KF;Gli2/Gli3 WT					KF;Gli2/Gli3 cKO
5.6641	9.34687	8.54559	8.76339	11.5961	12.5506		8.60457	23.8252	17.7935

## Sheet: Fig 3I
KF;Gli2/Gli3 WT					KF;Gli2/Gli3 cKO
23.2869	17.3196	18.0219	20.1929	18.1028	10.4917	16.7534	15.0439	12.1667

[truncated: 62 more sheets: Fig 4D, Fig 4E, Fig 4G, Fig 4H, Fig 5B, Fig 5C, Fig 5D, Fig 5E, Fig 5F, Fig 5H, Fig 6B, Fig 6D, Fig 6F, Fig 6G, Fig 6H, Fig 6I, Fig 6J, Fig S2B, Fig S2C, Fig S2E …]
